# Supplementary material for: Characterization, validation, and cross-species transferability of EST-SSR markers developed from Lycoris aurea and their application in genetic evaluation of Lycoris species
Source: BMC Plant Biol. 2020 Nov 16;20:522. doi: 10.1186/s12870-020-02727-3 (PMC7670666; doi:10.1186/s12870-020-02727-3)
Supplement: Supplementary file 1 — Additional file 1: Table S1. Contig sequence and primer information of 839 microsatellite markers developed for Lycoris. [file 12870_2020_2727_MOESM1_ESM.xls]

## Sheet: Sheet1
S1 Table. SSR markers developed from the de novo transcriptome sequence of L. aurea
SSR marker	Sequence ID	GO-Biological Process	SSR type	Sequence	Primer_left_sequence	Primer_left_Tm	Primer_right_sequence	Primer_right_Tm	Product_size
LaES1	CL10059.Contig1_All_1072_3	GO:0009644//response to high light intensity;GO:0042542//response to hydrogen peroxide;GO:0009408//response to heat	GAA(3*5)	ATGGAAGATACTTGGTGATCAGGACCGACCGCGACGACAGC[GAAGAAGAAGAAGAA]TCCAGTAGGAGGAGGAACTTCATGAGG	ATGGAAGATACTTGGTGATCAGG	59.362	CCTCATGAAGTTCCTCCTCCTAC	59.759	81
LaES2	CL10084.Contig4_All_1074_3	-	GAA(3*5)	TAGAAGACAGCACTGTCAGCAAGTGAGAAGAAGTAAGGAGGAGACCGACAAGGAAGAAGAGGCAGTTGAAGAAGAAGAGGAAGAGGAGGCAGTAGAAGAAGAAGCG[GAAGAAGAAGAAGAA]GAGGAAGAAGAAGAGGAAGCTCCTTCACAT	TAGAAGACAGCACTGTCAGCAAG	60.029	ATGTGAAGGAGCTTCCTCTTCTT	59.911	160
LaES3	CL10096.Contig1_All_1075_1	GO:0009909//regulation of flower development;GO:0048481//ovule development;GO:0009790//embryo development	GCA(3*5)	ATTCACAGTCATGGTGTGGTTTGGGTACGGTGAAAATGGAACCCCAACATTGCGATGCTTCGGTGTTTCTTCG[GCAGCAGCAGCAGCA]AAGAGCGCAGTTGCCGCAACAGATCAATCAGCAGAGCCTTCCAGTTAGACCAGTGCAAGT	ATTCACAGTCATGGTGTGGTTT	59.236	ACTTGCACTGGTCTAACTGGAAG	59.861	148
LaES4	CL1044.Contig1_All_219_1	-	TGC(3*5)	CACTGTTCTGAAATCCTAGGTGGTAGCAGAAGCAAATGGCTTGACTGTAATTTGTTGTTGATGTACTGGT[TGCTGCTGCTGCTGC]GATTGTTGTCGTAGTTGCGATTGTTGTCGTAGTTGTCGGTATTCCATTTGAAGATTGAG	CACTGTTCTGAAATCCTAGGTGG	60.04	CTCAATCTTCAAATGGAATACCG	59.851	144
LaES5	CL10109.Contig2_All_1077_1	GO:0006633//fatty acid biosynthetic process;GO:0001676//long-chain fatty acid metabolic process	GAT(3*6)	TCACTTGTGAAGGAAAGAAGCTCG[GATGATGATGATGATGAT]TGCCTTGAAAACATCACATTCTTAGCTGTTACATGCAGGCAGCAAAGGCAGCGAAGCTCAACAAGTTTGAGATCCCTGCAAAAATAATGTTAGTGC	TCACTTGTGAAGGAAAGAAGCTC	60.047	GCACTAACATTATTTTTGCAGGG	59.917	138
LaES6	CL10110.Contig1_All_1078_3	GO:0009062//fatty acid catabolic process;GO:0006334//nucleosome assembly;GO:0007020//microtubule nucleation	CTT(3*7)	GATCTTATACGTCTCAACGCTCTTGCC[CTTCTTCTTCTTCTTCTTCTT]GTCGCCCGACGCCGCCGCGTCCTTTGAGGGGAGGCGCTTCCCAGCCTTGGGCTTCTTTCCGGCAGGGAGTCTTCTCCGCCTTCTTGCTCTCTGCCTTCT	GATCTTATACGTCTCAACGCTCTT	58.212	AGAAGGCAGAGAGCAAGAAGG	60.274	147
LaES7	CL10110.Contig3_All_1080_1	GO:0009062//fatty acid catabolic process;GO:0006334//nucleosome assembly;GO:0007020//microtubule nucleation	CTT(3*7)	ATAGATCTTGTACGTCTCCACGCTCTTCGC[CTTCTTCTTCTTCTTCTTCTT]GTCGTTGGACGCCGCAGCATCCTTCGACGGAAGCTTCTTCTCTGCCTTCGGCTTCTTGCCGGCGGGGGCCTTCTCTGCCTTCTTGGTCTCTGTCTTCTCC	ATAGATCTTGTACGTCTCCACGC	59.693	GGAGAAGACAGAGACCAAGAAGG	60.768	151
LaES8	CL10127.Contig1_All_1082_3	GO:0006351//transcription, DNA-dependent	TTC(3*6)	ACACATGTAAGCCATTTTTGGAT[TTCTTCTTCTTCTTCTTC]TTGGCTGCTGCAGACTCCACCGTATCTGCCACTTCCCCTTCCTTTTCCACGGCCTCAACTGGCACATCTGCAACTGGCGGTGAGGCTGATGAGCTTTGTG	ACACATGTAAGCCATTTTTGGAT	59.664	CACAAAGCTCATCAGCCTCAC	60.991	141
LaES9	CL10145.Contig2_All_1085_1	-	GGC(3*6)	CTGTTTCAGATGGTGGTGGAGGCGATGGTGGTGGAGATGGGAATTCT[GGCGGCGGCGGCGGCGGC]GATAATGATTCTTCCTCCATCTTCTCATGGTATTTAATGGCTCTCG	CTGTTTCAGATGGTGGTGGAG	60.551	CGAGAGCCATTAAATACCATGAG	59.997	111
LaES10	CL10172.Contig1_All_1091_1	-	TGG(3*6)	GCGGGGATTATAACAGTGGTAGATCTAGCAATTA[TGGTGGTGGTGGTGGTGG]TAGAAATTATGATGGTAATCGTGGTGGCAGATCTGGTAATTATGGAGAAAGGGGAGGAGGGAGAGAAGAAAGAGATGATAGTGGTTACGCTCAGATTCCTC	GCGGGGATTATAACAGTGGTAG	59.758	GAGGAATCTGAGCGTAACCACTA	59.797	153
LaES11	CL10343.Contig1_All_1099_1	-	AAC(3*6)	TATTACCCAATGAAAACGACGACGACGACCCCAAACAG[AACAACAACAACAACAAC]AATGACAACGACGATGCTCCAACAAAGAAGAGCCGCAACGAGCTGAAGAGAGAAGCTCGAC	TATTACCCAATGAAAACGACGAC	60.121	GTCGAGCTTCTCTCTTCAGCTC	60.045	117
LaES12	CL10411.Contig1_All_1103_1	-	GA(2*8)	GCGAGTGTACTTGGGAGTAGAGAAGAAGAGAGTGGAGAGCAGAGAGAGAGTGAGAGTAGAAAGAAGAACAGAGAGAT[GAGAGAGAGAGAGAGA]AAACAAAGCACAGAGAGAAAATTCAAAGATGGAGGACAATTCAGT	GCGAGTGTACTTGGGAGTAGAGA	59.957	ACTGAATTGTCCTCCATCTTTGA	59.99	138
LaES13	CL10486.Contig2_All_1110_1	GO:0019344//cysteine biosynthetic process	CGC(3*6)	GCTCCTCATTCTATCTCCTCCTTGA[CGCCGCCGCCGCCGCCGC]CTCTGCAGGTGCAGTCAATTGGAGTGCTGAACTCAAGAAAGTACACCAACCG	GCTCCTCATTCTATCTCCTCCTT	59.377	CGGTTGGTGTACTTTCTTGAGTT	59.611	95
LaES14	CL10524.Contig1_All_1111_1	-	TC(2*8)	CGTTTGCCAACATTTATAAGGAAAAAATAAATAAAAAATAAAAAGTGCAGTCA[TCTCTCTCTCTCTCTC]GAAGAATCAGCCATGGGAGTGGAATTGGACGCCAGCACAACTCAACAACCCATCATCAC	CGTTTGCCAACATTTATAAGGAA	60.234	GTGATGATGGGTTGTTGAGTTGT	61.081	128
LaES15	CL1064.Contig2_All_223_1	-	AAG(3*7)	AGAAGATCAATAAACGCCCTCTCGACGACGTCATTAACAGTGCCAGCAAACAAGAAGCCAAGATT[AAGAAGAAGAAGAAGAAGAAG]CTTGAATCGACTGAGGCTGAAG	AGAAGATCAATAAACGCCCTCTC	60.108	CTTCAGCCTCAGTCGATTCAA	60.523	108
LaES16	CL8592.Contig2_All_979_1	GO:0009555//pollen development;GO:0006468//protein phosphorylation	TCG(3*8)	CTCTCCTTTTTCCGCTAGAATTGCGACA[TCGTCGTCGTCGTCGTCGTCGTCG]AAACGAAACCCGATAACGATGGCGGCCAAAGCTATCGGATCCTGCTTTCGCCCGCCCAACGCCCGATCCGATAAGGGCGGCTTCTCGTTCAAGTCTTCGTCTTT	CTCTCCTTTTTCCGCTAGAATTG	60.689	AAAGACGAAGACTTGAACGAGAA	59.573	156
LaES17	Unigene14187_All_1519_1	GO:0009846//pollen germination;GO:0009860//pollen tube growth;GO:0030036//actin cytoskeleton organization	AAG(3*6)	CCATTAAATTCGAAAGGGAAGAAAA[AAGAAGAAGAAGAAGAAG]AAAAATATGTCAGGTTTTGTTGGGGTTCTCGTGTCCGATCCATGGCTTCAAAGCCAATTCACCCAGGTGGAGCTAAGGGGCCTCAATTCCAAGTTCCTCTCAACAAAAA	CCATTAAATTCGAAAGGGAAGAA	60.61	TTTTTGTTGAGAGGAACTTGGAA	60.129	152
LaES18	CL6499.Contig2_All_807_1	GO:0009909//regulation of flower development;GO:0048449//floral organ formation;GO:0051567//histone H3-K9 methylation;GO:0008356//asymmetric cell division;GO:0006346//methylation-dependent chromatin silencing;GO:0031048//chromatin silencing by small RNA;GO:0006306//DNA methylation	CTT(3*5)	TTAAGAAAATGCACATCCAGCTCGTCCAACACCTGCACCAGATTCACAACCGGCACGTTCTGCACCGTCCTCCCCCTCTTCCCCTCTCCACCGCCCACTGACACTGCGTGCTGGTGCTGCAC[CTTCTTCTTCTTCTT]TATCACTTGCTCCTGCTCTTTCT	TTAAGAAAATGCACATCCAGCTC	60.609	AGAAAGAGCAGGAGCAAGTGAT	59.666	160
LaES19	CL299.Contig2_All_56_1	GO:0048467//gynoecium development;GO:0009734//auxin mediated signaling pathway	TGG(3*5)	AGGATGAGAAGAAGGCAAAGAAGGCTGAGCAGATGGCCAAGACCCAGAAGACGCAATCCAAGGGTAGCATGCCCAAGGCAGCCAAAGGACCCAAACT[TGGTGGTGGTGGTGG]AAAGCGTTGAAGATTTAGTTTTGTTCATTCTGATAGCAGCTG	AGGATGAGAAGAAGGCAAAGAAG	60.366	CAGCTGCTATCAGAATGAACAAA	59.549	154
LaES20	CL10413.Contig1_All_1104_1	GO:0045036//protein targeting to chloroplast;GO:0009793//embryo development ending in seed dormancy;GO:0019288//isopentenyl diphosphate biosynthetic process, mevalonate-independent pathway;GO:0016226//iron-sulfur cluster assembly;GO:0007264//small GTPase mediated signal transduction;GO:0045893//positive regulation of transcription, DNA-dependent;GO:0042793//transcription from plastid promoter	CTT(3*5)	AGAGAGAATCGACGATGATGAAGAAGATGAAAACTCAGAATCAAAGCTCTTGTCCTCCA[CTTCTTCTTCTTCTT]CATAGTTTAATGGGTTTGTAACATTGGAAGGAGCTCTTGCTCTTGCCCTAGATTGAGATA	AGAGAGAATCGACGATGATGAAG	59.862	TATCTCAATCTAGGGCAAGAGCA	60.358	134
LaES21	CL10158.Contig1_All_1090_1	GO:0019563//glycerol catabolic process;GO:0010188//response to microbial phytotoxin;GO:0006072//glycerol-3-phosphate metabolic process;GO:0006635//fatty acid beta-oxidation;GO:0002237//response to molecule of bacterial origin;GO:0016310//phosphorylation;GO:0080167//response to karrikin	CGC(3*5)	ACGAACTCAAGCTTCTCTTCTCATCGCCGTCGCCGT[CGCCGCCGCCGCCGC]CGATCGAGAATCGCCTCAATTTATCGAAT	ACGAACTCAAGCTTCTCTTCTCA	59.824	ATTCGATAAATTGAGGCGATTCT	60.297	80
LaES22	CL10917.Contig4_All_1133_1	GO:0009793//embryo development ending in seed dormancy	AGG(3*5)	ATAGTGATGGTGATGGTGATGGTGAGGTGGGTTTTGATGATTGGATCGCGAGAGGTGGGGGAGGGGTTAGC[AGGAGGAGGAGGAGG]GGGCGTAGGCAAGGTGTTCAATTGAATGCCGATGAGAAAGGGGATGACAATTTGAAT	ATAGTGATGGTGATGGTGATGGT	60.384	ATTCAAATTGTCATCCCCTTTCT	60.069	143
LaES23	CL1084.Contig5_All_238_1	GO:0006468//protein phosphorylation;GO:0009651//response to salt stress;GO:0009738//abscisic acid mediated signaling pathway	CCG(3*5)	GAGCACGGTGAGGCTACTT[CCGCCGCCGCCGCCG]CTGCTGCCGTTGAATTCGATGGAGAAGGGGTTGGGCTTCTTGTTCTTGCGCTGCTTCGGTGGGCGATCGGAGGGGTCAACGGGGGAGGCGCAGCAATTTCCCATTGATATTCGATT	GAGCACGGTGAGGCTACTTC	60.02	AATCGAATATCAATGGGAAATTG	59.104	150
LaES24	CL10857.Contig1_All_1129_1	GO:0080167//response to karrikin	CCG(3*6)	GATCCAGTTCATCCTCCGTCGGTGGATCGCCGCGAACGCCGCCTCGTAGTCCGACCCC[CCGCCGCCGCCGCCGCCG]ATCTCCGCCACGTGGCAGCACAGCGCATCGATGATC	GATCCAGTTCATCCTCCGTC	59.466	GATCATCGATGCGCTGTG	59.897	112
LaES25	CL120.Contig5_All_13_1	GO:0006346//methylation-dependent chromatin silencing;GO:0010050//vegetative phase change;GO:0006306//DNA methylation;GO:0035196//production of miRNAs involved in gene silencing by miRNA;GO:0010267//production of ta-siRNAs involved in RNA interference;GO:0009616//virus induced gene silencing	AAGAA(5*4)	CACTCTGAAAGCAACGACTAACAAAAG[AAGAAAAGAAAAGAAAAGAA]AAGATAATGGTCCAAAAAACATGACTTTTTGTATGGTTATAAACAAATGGGATATTTAGCGGCTCTAAC	CACTCTGAAAGCAACGACTAACA	59.611	GTTAGAGCCGCTAAATATCCCAT	59.879	116
LaES26	CL11157.Contig1_All_1153_2	GO:0007165//signal transduction;GO:0006470//protein dephosphorylation	ATA(3*5)	CAGTTTCGGTTGTAGGAGAGCTACAATCACGAGATTGGGAGAAAC[ATAATAATAATAATA]GCAGATGCGAGCATTTCCCCCTCGGAAAAAAAGAATCAAATTCTGCTAACTTTCTCTTGGATTCCA	CAGTTTCGGTTGTAGGAGAGCTA	59.955	TGGAATCCAAGAGAAAGTTAGCA	60.243	126
LaES27	CL11163.Contig1_All_1154_1	GO:0009611//response to wounding;GO:0009805//coumarin biosynthetic process;GO:0006816//calcium ion transport;GO:0009651//response to salt stress;GO:0007033//vacuole organization;GO:0015706//nitrate transport;GO:0048767//root hair elongation;GO:0007030//Golgi organization;GO:0016540//protein autoprocessing;GO:0010225//response to UV-C;GO:0006917//induction of apoptosis;GO:0010421//hydrogen peroxid…	TGG(3*5)	CGGAACTGTCATCCTCAATTTCAGGGCGGCGGCGA[TGGTGGTGGTGGTGG]CCTTCTAGGGGGAGGTGGATACCTCGCGACTCGAATGCACCCTGAACTTGCTGTTTCAAGAAGGATTTG	CGGAACTGTCATCCTCAATTTC	60.856	CAAATCCTTCTTGAAACAGCAAG	60.275	119
LaES28	CL1288.Contig3_All_271_1	GO:0055085//transmembrane transport	CGG(3*6)	GTACGTCTCCTCGCACCTCTCCT[CGGCGGCGGCGGCGGCGG]TCGAGAGGGAGAGGAGGGTGAGGTTGTCGGCGGAGGCCGAAATTCCGTCGGAGATTCCGTCGGAGATTCTGTCGTCGGAGATGAGTCGGGTGCCTGTTG	GTACGTCTCCTCGCACCTCTC	61.372	CTCCTCCTCTCTCCTCTCTCAAC	60.138	159
LaES29	CL1282.Contig2_All_267_1	GO:0009723//response to ethylene stimulus	AAGA(4*5)	ATAGTAAACCCTCCAAGATTGCCCTGCCATGAGAATAGAATTGCAGATAGCCTT[AAGAAAGAAAGAAAGAAAGA]AACCCGTACCATTCTCATGCTCCAACGGCAAGAAGATAGTTGAAAAGGGGACCTCTGACTTCAGGAACTTCCACCAATTTAAA	ATAGTAAACCCTCCAAGATTGCC	59.765	TTTAAATTGGTGGAAGTTCCTGA	59.865	157
LaES30	CL2166.Contig3_All_414_2	GO:0015800//acidic amino acid transport;GO:0015804//neutral amino acid transport;GO:0015809//arginine transport	AT(2*8)	GGTTTATAAGCCATTCAAGACCAGTTACTG[ATATATATATATATAT]GACAGAAGTCAAGAGTTCTATATACACGCATTGATAGATACTGTTCAAGAATTAAGAACAGCTTTGATGCTGCTACTGTCGCTATTGCTGTTA	GGTTTATAAGCCATTCAAGACCA	59.407	TAACAGCAATAGCGACAGTAGCA	60.109	139
LaES31	CL1300.Contig1_All_273_1	GO:0009646//response to absence of light	CTC(3*5)	TCATCGAACAAAAATCATCATCAGCAGCAGCGGGAGGAGGCTCCA[CTCCTCCTCCTCCTC]TTCCTCTTGGTTGGGCTCTGTACATCATCTCAGCAGTGGAAAGAGATGGAGATGGAG	TCATCGAACAAAAATCATCATCA	60.316	CTCCATCTCCATCTCTTTCCACT	60.979	117
LaES32	CL2052.Contig1_All_356_1	GO:0006094//gluconeogenesis;GO:0010311//lateral root formation;GO:0009617//response to bacterium;GO:0009651//response to salt stress;GO:0008283//cell proliferation;GO:0006096//glycolysis;GO:0030154//cell differentiation;GO:0046686//response to cadmium ion;GO:0009409//response to cold;GO:0009738//abscisic acid mediated signaling pathway;GO:0009408//response to heat;GO:0006334//nucleosome assembly	AAT(3*5)	CTTTTCCAGCAAAAACATACAGGAGCAACAACAAAA[AATAATAATAATAAT]AAGTTAACATGCCTGACGAGAGTCTCATCGAACCATCTTGTCCATTGGCAACGGTTTTGCATGCATTTTTGATGGCATGGACTGGCTGTGAAAGATTCTT	CTTTTCCAGCAAAAACATACAGG	60.043	AAGAATCTTTCACAGCCAGTCC	59.757	151
LaES33	CL2098.Contig3_All_389_1	GO:0050896//response to stimulus	AC(2*6)	TCCATTAGGAATTTGCATAGCAT[ACACACACACAC]TTTTGTTAAGTAACCCTAAGTCATATTTTCCAAACATTTTCAAACTCCAAT	TCCATTAGGAATTTGCATAGCAT	59.85	ATTGGAGTTTGAAAATGTTTGGA	59.745	86
LaES34	CL2113.Contig1_All_395_1	GO:0009740//gibberellic acid mediated signaling pathway;GO:0009910//negative regulation of flower development;GO:0010468//regulation of gene expression;GO:0009416//response to light stimulus;GO:0010187//negative regulation of seed germination;GO:0009735//response to cytokinin stimulus;GO:0010380//regulation of chlorophyll biosynthetic process;GO:0007623//circadian rhythm	GTT(3*5)	CGGCGATTTTGTAGTTAGTATCGTCGGTTGATCCTTGGTTCATCAGATGATGAATCAGCTCTTGGTCATGATGAA[GTTGTTGTTGTTGTT]GTAGAAACTCATGATTGAAGTGATGGTTTGTGATAATATTGGATCCATGGAGTATTTGTGGGGTGTTAA	CGGCGATTTTGTAGTTAGTATCG	60.051	TTAACACCCCACAAATACTCCAT	59.531	159
LaES35	CL2119.Contig4_All_397_1	GO:0006468//protein phosphorylation;GO:0009651//response to salt stress;GO:0009738//abscisic acid mediated signaling pathway	AAG(3*6)	AAATGCTACCTCTTTCATCCACACCCGTGCTAGGCTTTGGATGGGCCGAGGAAGAAGAGGAAGACACAGAATCAAAAC[AAGAAGAAGAAGAAGAAG]ATGCTTCCTTGTGCAGGTTTCCGATGACCAGAGTTTGGAGATTGGTTC	AAATGCTACCTCTTTCATCCACA	60.014	GAACCAATCTCCAAACTCTGGTC	61.235	144
LaES36	CL3262.Contig1_All_529_1	GO:0080088//spermidine hydroxycinnamate conjugate biosynthetic process;GO:0009809//lignin biosynthetic process;GO:0032259//methylation;GO:0048316//seed development	CT(2*8)	GCCATAAGCACTTCATTCATCTCTCCCTCTCTCTATATCTCTTTCTCTCTCTAGATATCTCTCTCGTGCACG[CTCTCTCTCTCTCTCT]CATGGATGGATATCAGGAGCCCCCAAAGAACCTTTTATGCAGTGATGCACT	GCCATAAGCACTTCATTCATCTC	60.116	AGTGCATCACTGCATAAAAGGTT	60.075	139
LaES37	CL2344.Contig2_All_430_1	GO:0006862//nucleotide transport;GO:0055085//transmembrane transport	TTC(3*5)	GGATTCCCAATCCTAATCTTCACTCCT[TTCTTCTTCTTCTTC]TCCTTCTTCAAATTTGCCTCCTTTACAACCCCAGCTGCTTCTACCACCTTTTCCATTGGAATTCCAATGGCACGATACCCAAATTCGGGTGACACATACTTGACT	GGATTCCCAATCCTAATCTTCAC	60.036	AGTCAAGTATGTGTCACCCGAAT	59.809	147
LaES38	CL2398.Contig1_All_445_1	GO:0010193//response to ozone;GO:0030244//cellulose biosynthetic process;GO:0006007//glucose catabolic process	GAA(3*7)	AATAACTCCTCGCCATTTTCTTCCCCCTTTTCTGCGCCTTCGACGAGGAT[GAAGAAGAAGAAGAAGAAGAA]GTTCGAGGATCGTTGGATGCCATTCGAGATACGATCGATTTAGCGTACAAATTTGAAGTGATTCTTCGACCTCTGACAAC	AATAACTCCTCGCCATTTTCTTC	59.988	GTTGTCAGAGGTCGAAGAATCAC	60.168	151
LaES39	CL2425.Contig1_All_446_1	GO:0044208//'de novo' AMP biosynthetic process;GO:0046686//response to cadmium ion	CCG(3*5)	GTCACCCTCCTTCGATTTCACCTCCT[CCGCCGCCGCCGCCG]CAGACGAGGCCGAGCATTGCAGCCTCCTCCAGTACCTTCTAGAA	GTCACCCTCCTTCGATTTCAC	60.878	TTCTAGAAGGTACTGGAGGAGGC	60.261	85
LaES40	CL2437.Contig2_All_447_1	GO:0001666//response to hypoxia;GO:0006098//pentose-phosphate shunt;GO:0009718//anthocyanin-containing compound biosynthetic process;GO:0000023//maltose metabolic process;GO:0019252//starch biosynthetic process;GO:0006096//glycolysis	GCATCA(6*4)	CACAATTAAGTTGACCTCCATCCCTAGTACTTGTAGCCCGCAACATACAAGCTCTCAGAG[GCATCAGCATCAGCATCAGCATCA]GCACTACCACCACCATACTTCCC	CACAATTAAGTTGACCTCCATCC	59.755	GGGAAGTATGGTGGTGGTAGTG	60.528	107
LaES41	CL2490.Contig4_All_450_2	GO:0006629//lipid metabolic process;GO:0035556//intracellular signal transduction	GAG(3*6)	TGAGTTGAGTTGAGTTGATGGAA[GAGGAGGAGGAGGAGGAG]AGACTTCATAGCATTGGACGCATCAACCTCGAGGAGAGACTTCATAGCACGCATCAACAATGGAGGTTTCAGCATCTA	TGAGTTGAGTTGAGTTGATGGAA	59.766	TAGATGCTGAAACCTCCATTGTT	60.014	119
LaES42	CL2697.Contig1_All_468_1	GO:0055114//oxidation-reduction process;GO:0006457//protein folding;GO:0009409//response to cold;GO:0009408//response to heat;GO:0045036//protein targeting to chloroplast;GO:0046686//response to cadmium ion	TTAGGG(6*4)	AGAGAGAAGATGATGAGGATGGA[TTAGGGTTAGGGTTAGGGTTAGGG]ATTCGAGCTCTCAGCCTCCGAAAAATGGCGTTTTCATCCACCGCTCAGTTCCAACTCCTCACCTCCTTCTCCCCTCGAAAACCCTTCTCCTCATCCAAATCCCTCTTCTTCT	AGAGAGAAGATGATGAGGATGGA	59.294	AGAAGAAGAGGGATTTGGATGAG	60.082	159
LaES43	CL2779.Contig4_All_480_1	GO:0009785//blue light signaling pathway;GO:0010498//proteasomal protein catabolic process;GO:0010114//response to red light;GO:0006355//regulation of transcription, DNA-dependent;GO:0018298//protein-chromophore linkage;GO:0009908//flower development;GO:0043153//entrainment of circadian clock by photoperiod;GO:0016567//protein ubiquitination	GAG(3*6)	TGGTTGAAGTCAGTGTAGAAGCAGAGATGGTAGCCATTGCTGCAACCAGAGTCGA[GAGGAGGAGGAGGAGGAG]GAAGACGCGGGGTTTTCTATCGGCGAGGGTTTTTTCCACGGCGTTCGAGTTCCGTCTTCGTACGGTCTTGTGGTC	TGGTTGAAGTCAGTGTAGAAGCA	59.966	GACCACAAGACCGTACGAAGAC	60.971	148
LaES44	CL2803.Contig3_All_483_1	GO:0044763;GO:0050832//defense response to fungus;GO:0009640//photomorphogenesis;GO:0048608//reproductive structure development;GO:0051179//localization;GO:0050789//regulation of biological process;GO:0044767	GAG(3*5)	TGTTGTTGATTTGATTCTGGTTGGTTTT[GAGGAGGAGGAGGAG]GGAAGATGTGGTGATGGTGAGGGAGGTCTATTCCGTCCATATTTGTGATGGAGGATATCGGAGCATCGGGACGGTCCCACCAATAATACTTGCTCGCCACCAATA	TGTTGTTGATTTGATTCTGGTTG	59.89	TATTGGTGGCGAGCAAGTATTAT	59.903	148
LaES45	CL2876.Contig1_All_488_1	GO:0009642//response to light intensity;GO:0006465//signal peptide processing;GO:0006508//proteolysis	CTT(3*5)	CTCCTTCTCCTCATTCCTTTCTC[CTTCTTCTTCTTCTT]CTGTTTTTTGTTTTACAAGTGTTAAAGAGAGAGAAAATGGCCTACAACCAATTT	CTCCTTCTCCTCATTCCTTTCTC	59.846	AAATTGGTTGTAGGCCATTTTCT	60.12	92
LaES46	CL3023.Contig5_All_497_1	GO:0000162//tryptophan biosynthetic process;GO:0009739//response to gibberellin stimulus;GO:0009873//ethylene mediated signaling pathway;GO:0009651//response to salt stress;GO:0009753//response to jasmonic acid stimulus;GO:0042742//defense response to bacterium;GO:0009751//response to salicylic acid stimulus;GO:0034976//response to endoplasmic reticulum stress;GO:0006569//tryptophan catabolic pro…	AGTGC(5*4)	ATGGCAGAGAGAACACATTCATTCATTCCCCTGCTCGTCT[AGTGCAGTGCAGTGCAGTGC]AGTGTCCAGTTTCTCATATAAGCACGCAGATCAATCATACCAGCGCCATGATATTGTATATGAACCATATTTACTGATGCCAAGAAATCTGGT	ATGGCAGAGAGAACACATTCATT	60.018	ACCAGATTTCTTGGCATCAGTAA	60.014	153
LaES47	CL309.Contig1_All_57_1	GO:0010087//phloem or xylem histogenesis;GO:0010305//leaf vascular tissue pattern formation;GO:0009734//auxin mediated signaling pathway	CGG(3*5)	GAAGAAGCGAAGGAGAAATTGTTCCCAACGACCACCGCCAGATCCTCGCCGTCGATCTCCTCGGGAATCGCGTCCGCCGCCACGTCATCAGTCGGCCCCGGCAT[CGGCGGCGGCGGCGG]CGCGACGGCCTTCGATACCTCCAACG	GAAGAAGCGAAGGAGAAATTGTT	60.243	CGTTGGAGGTATCGAAGGC	60.609	145
LaES48	CL3328.Contig1_All_540_1	GO:0022900//electron transport chain;GO:0008219//cell death;GO:0010154//fruit development;GO:0009908//flower development;GO:0015996//chlorophyll catabolic process;GO:0009816//defense response to bacterium, incompatible interaction	AAG(3*5)	CTCGGAGAATTGAAGGGAAATTACGGCGACGATAATGGCGGTGAGAAT[AAGAAGAAGAAGAAG]AGAAATTACGGTTTGAGTTTGATGAGGT	CTCGGAGAATTGAAGGGAAATTA	60.745	ACCTCATCAAACTCAAACCGTAA	59.92	91
LaES49	CL3282.Contig1_All_533_1	GO:0009630//gravitropism;GO:0009651//response to salt stress;GO:0015706//nitrate transport;GO:0009965//leaf morphogenesis;GO:0009637//response to blue light;GO:0015996//chlorophyll catabolic process;GO:0010228//vegetative to reproductive phase transition of meristem;GO:0010167//response to nitrate;GO:0045893//positive regulation of transcription, DNA-dependent	AT(2*7)	AAATCTCAGGTCAAACAGATCCACAAACAAGATCTCGCCCCTGCACTTATGTGGTACTATACAAGGAAGTTATTTATTTATTTTTAA[ATATATATATATAT]AGCGCTCTCCATATATAGTTCTGGAAAGCTTGGTTTGA	AAATCTCAGGTCAAACAGATCCA	59.99	TCAAACCAAGCTTTCCAGAACTA	60.275	139
LaES50	CL3670.Contig4_All_584_1	GO:2000012//regulation of auxin polar transport	AAT(3*6)	ACAAGAGGAAGAGTTTGTTGCAGAGCAAGAAGGGGCACGAGCAGATTCCAAGCCAGAATTGAGTCCAGGC[AATAATAATAATAATAAT]AACAATAACAATAAAAATCTCTCCCCTTAGCAAAAATTCT	ACAAGAGGAAGAGTTTGTTGCAG	59.971	AGAATTTTTGCTAAGGGGAGAGA	59.759	128
LaES51	CL3723.Contig5_All_593_5	GO:0044260;GO:0090304;GO:0009791//post-embryonic development;GO:0048608//reproductive structure development	GGT(3*5)	GGTGGTAGTGGTGGGAGAGATGGGAGCTGG[GGTGGTGGTGGTGGT]TATGGAGGAGGTGGGTATGGAGGCGGGGGAGGTGGCGGTGGAGCTTGCTATAGCTGCGGAGAGACTGGGCACATGGCTAGGGACTGCTATAATAACCAGGG	GGTGGTAGTGGTGGGAGAGAT	60.245	CCCTGGTTATTATAGCAGTCCCT	59.779	146
LaES52	CL3880.Contig3_All_610_1	GO:0007015//actin filament organization;GO:0048278//vesicle docking;GO:0006887//exocytosis;GO:0015031//protein transport	CAG(3*5)	GCAATCATGAAGGATCTGAAACTACTCTCCC[CAGCAGCAGCAGCAG]CCTCTGCAGCTGAAGCAGCAGCGGCAGCAACCCTTCTGCTGACACTTGCCCCGATCATAAATCTGTCCCTCAAAGCTG	GCAATCATGAAGGATCTGAAACT	59.612	CAGCTTTGAGGGACAGATTTATG	60.136	124
LaES53	CL4674.Contig1_All_665_1	GO:0051604//protein maturation;GO:0010228//vegetative to reproductive phase transition of meristem	CAT(3*6)	GAAGGAGATTAGGATGGAGATGGGCGGACATGGGCATGGG[CATCATCATCATCATCAT]GGAGGTGGGTGCTGCTCGGGGGAGGGAGCCAAGGTGGCGGGTGGTGCTTGAGGTATTACTATTAAGACTACTAGTTTTGTGTTTTCCATGTTGCT	GAAGGAGATTAGGATGGAGATGG	60.284	AGCAACATGGAAAACACAAAACT	59.961	153
LaES54	CL3638.Contig4_All_576_1	GO:0007165//signal transduction;GO:0042325//regulation of phosphorylation	GA(2*8)	CAAAATATCCAGGAACCAGTTGAGATTCTGCAGCGCATCCACAAAGTGAAACATTTAAATTACACATCTTACACCACCAACAACCACCAAGAGC[GAGAGAGAGAGAGAGA]AGTTCACAATTTCCCCCTTCAATTCGCTAAAACCATATC	CAAAATATCCAGGAACCAGTTGA	60.223	GATATGGTTTTAGCGAATTGAAGG	60.211	149
LaES55	CL4275.Contig3_All_632_1	GO:0009790//embryo development;GO:0048481//ovule development	GCT(3*5)	TGAATTCCACTCTCAGCAAATTCTCGCAAGATATCCTGATCCAATTCCGGTAAATGCAAATTCTGCAACATGTCGGGTTTCTCGCTAAA[GCTGCTGCTGCTGCT]TGATGAATTGTTGTTATTAGCAGCCACAGATTTAGAACTGTTGCTCCTACTGCC	TGAATTCCACTCTCAGCAAATTC	60.607	GGCAGTAGGAGCAACAGTTCTAA	59.961	158
LaES56	CL4404.Contig2_All_641_1	GO:0042753//positive regulation of circadian rhythm;GO:0045859//regulation of protein kinase activity;GO:0048573//photoperiodism, flowering	GA(2*7)	GAATGAAACCCTAACCCTAGCATGGGGGT[GAGAGAGAGAGAGA]GGAGGTTAGGATCGACGGCGGAAATCGCTAGGGTTCGTGGCCATCGATCCCAACGAACTCAAATGGATGGCTCGTTTCTATGCAGTGAGTCCT	GAATGAAACCCTAACCCTAGCAT	59.765	AGGACTCACTGCATAGAAACGAG	59.957	136
LaES57	CL457.Contig2_All_93_1	GO:0001510//RNA methylation;GO:0009560//embryo sac egg cell differentiation;GO:0000741//karyogamy	ACA(3*5)	CAAGAAAAACATTCCTTCATCCAAACCCCAACCCAATG[ACAACAACAACAACA]ACGACGAAAAGAGGATAAAACCCATTGCTATTGCTG	CAAGAAAAACATTCCTTCATCCA	60.33	CAGCAATAGCAATGGGTTTTATC	59.884	89
LaES58	CL3923.Contig2_All_611_1	GO:0016311//dephosphorylation;GO:0006970//response to osmotic stress;GO:0048589//developmental growth;GO:0045893//positive regulation of transcription, DNA-dependent;GO:0009734//auxin mediated signaling pathway	TGG(3*5)	CCCCTATTCAACATCATCAACAAT[TGGTGGTGGTGGTGG]TTGTTTTTGACGGGGAAAACCTCCACCTCCCCGAGACAAGTGTCTCCATGGTACACTACCGTTTTAATCACCCG	CCCCTATTCAACATCATCAACAA	60.943	CGGGTGATTAAAACGGTAGTGTA	60.166	113
LaES59	CL4001.Contig2_All_618_1	GO:0010103//stomatal complex morphogenesis;GO:0048443//stamen development;GO:0002237//response to molecule of bacterial origin;GO:0016310//phosphorylation;GO:0007165//signal transduction	CT(2*8)	TGAAAATCGGTTTACTGGAAGAATTCCTCCAGAGTTGGGGAATCTCAAAAACCTACGACACTTGTA[CTCTCTCTCTCTCTCT]CATCCTAATAAAACTCTGTTCTATAGGGATGTCAGCAACAACCACTTGAC	TGAAAATCGGTTTACTGGAAGAA	59.991	GTCAAGTGGTTGTTGCTGACAT	60.081	132
LaES60	CL4160.Contig1_All_623_1	GO:0006468//protein phosphorylation;GO:0000165//MAPK cascade;GO:0006950//response to stress	ATC(3*6)	CATGCTAAACAGTCCCTTAATGCCTTTAGAGGATCCTGTACTGCCTGCGTATCTTGCTGGGTTAAGTATGGTGGACTCAGATGT[ATCATCATCATCATCATC]CAGACAATCATATTTTGGTTATGCCGATATGTCTTCT	CATGCTAAACAGTCCCTTAATGC	60.036	AGAAGACATATCGGCATAACCAA	59.877	139
LaES61	CL10127.Contig1_All_1083_1	GO:0006351//transcription, DNA-dependent	TCT(3*5)	GTTCAAGTCATCCTCCTCTTGTGCAGTTCTACCAC[TCTTCTTCTTCTTCT]TTTTCAGCTTTTTCGAATCCATTTCAGTTTCTTTCGGTT	GTTCAAGTCATCCTCCTCTTGTG	60.16	AACCGAAAGAAACTGAAATGGAT	60.224	89
LaES62	CL10150.Contig2_All_1086_1	GO:0009987//cellular process	GAA(3*5)	AGGTTGCGAGATTTAGCAAGAG[GAAGAAGAAGAAGAA]GAGGAAAAAGAAAATCTTTGTTAACATGGATGGCATTTTTTAGAATTGCAAAGAAGGAAGAAGACTCAAAAATAAAATAAAAAAAAAACAGGTTTTAAGGGGCTGAGATCATTC	AGGTTGCGAGATTTAGCAAGAG	60.042	GAATGATCTCAGCCCCTTAAAAC	60.316	151
LaES63	CL1016.Contig1_All_215_1	GO:0080179//1-methylguanosine metabolic process;GO:0006400//tRNA modification;GO:0032259//methylation	GAA(3*6)	AAAGAGGTGGAGAAGAAGGTGATGCTGTAACAGAAGCAGGTAGAGATAAAGAAGATCCTGAAGAACTAGACAGAGCATGTGTAAATGAATTGGAAGTAGAAGATGCT[GAAGAAGAAGAAGAAGAA]ACTAATGGCTGCGTTAAGAAAAAGCAACGCAAAGA	AAAGAGGTGGAGAAGAAGGTGAT	59.651	TCTTTGCGTTGCTTTTTCTTAAC	59.95	160
LaES64	CL10237.Contig1_All_1092_3	GO:0006281//DNA repair	ATC(3*5)	ACCTTGCTAGGAGGTAGATGAGCTAATACATCATCTTCCATGAGATCGTACATTGA[ATCATCATCATCATC]ATTATCCTTATGAACGGCAAGCTCAGGATCAAATGTGTAA	ACCTTGCTAGGAGGTAGATGAGC	60.287	TTACACATTTGATCCTGAGCTTG	59.28	111
LaES65	CL10261.Contig1_All_1097_1	GO:0006812//cation transport	AT(2*9)	GCAGACTGTTCAATTTTCGACATAGATGTGAA[ATATATATATATATATAT]CACAAGCTAATCTGTACATTAATTTCCTAATGCTGTAAGCAGCCAAACT	GCAGACTGTTCAATTTTCGACAT	60.536	AGTTTGGCTGCTTACAGCATTAG	59.985	99
LaES66	CL1031.Contig6_All_218_1	-	TA(2*6)	AGCCCAAGAAGAGGAAATATCTGAGTATGTATATTTTTGCTGGTCCTTTCTTTTGTT[TATATATATATA]CTTTTTTTTATCCTTTATATGGTTTCATCTTGCTCTCATTTCAGGTGACTTAGAAGTAGTTGAGGAGCGTGATG	AGCCCAAGAAGAGGAAATATCTG	60.102	CATCACGCTCCTCAACTACTTCT	59.957	143
LaES67	CL1010.Contig1_All_214_1	GO:0009308//amine metabolic process;GO:0055114//oxidation-reduction process	CCG(3*5)	GAGGATCTTGGATGTCCTCAACAACCGGGCTAATCAGCGCCGTCACCGCCGCTCGTACCGCCTCCGCCTCCGCACTCTTCGCCTTGTTCACA[CCGCCGCCGCCGCCG]CCATTCTTGGCGATTTTAGGGCTAG	GAGGATCTTGGATGTCCTCAAC	59.942	CTAGCCCTAAAATCGCCAAGAAT	61.954	132
LaES68	CL10444.Contig2_All_1106_1	-	GTG(3*5)	TGAGCCTAGTGATGATGAATGTGGAACGCT[GTGGTGGTGGTGGTG]ATGGTGATTGATGTTTCTTGATCCATGGGGTGTACCACTACCATTGATGT	TGAGCCTAGTGATGATGAATGTG	60.147	ACATCAATGGTAGTGGTACACCC	59.921	95
LaES69	CL1044.Contig1_All_219_1	-	TGC(3*5)	CACTGTTCTGAAATCCTAGGTGGTAGCAGAAGCAAATGGCTTGACTGTAATTTGTTGTTGATGTACTGGT[TGCTGCTGCTGCTGC]GATTGTTGTCGTAGTTGCGATTGTTGTCGTAGTTGTCGGTATTCCATTTGAAGATTGAG	CACTGTTCTGAAATCCTAGGTGG	60.04	CTCAATCTTCAAATGGAATACCG	59.851	144
LaES70	CL10453.Contig1_All_1107_1	-	TCT(3*5)	TGTTCGCTTTCTTCATTGTCTAAGTTTGACATTGCGGTATCGATTGGGGAATGGCCAGTGCTCGCC[TCTTCTTCTTCTTCT]TCATAATCGTGGTGATCGGTGTCGGAGTAAAGGAGTGCATCAATTT	TGTTCGCTTTCTTCATTGTCTAA	59.065	AAATTGATGCACTCCTTTACTCC	58.707	127
LaES71	CL10544.Contig1_All_1112_1	-	AG(2*6)	AACTGGAGTACATCTTTCCATGCCTTGGCAGGCATCAACTTGTTTAGAGAATTCTACTTTGTCAAGCAATTTTTGAAGTCCCCCAACCAAAA[AGAGAGAGAGAG]ATGATAATATACATCGCCTTTGCCTTTACACACAAGAAA	AACTGGAGTACATCTTTCCATGC	59.539	TTTCTTGTGTGTAAAGGCAAAGG	60.535	143
LaES72	CL10566.Contig1_All_1113_1	-	TTC(3*5)	GTCTTGGCTGAAATGACAAAAAGAGGAGTTCTTTTGTATTCTCTCTTG[TTCTTCTTCTTCTTC]TTTTGTATCCAAACTTGTCCTGTCTATTCACAAACCTGC	GTCTTGGCTGAAATGACAAAAAG	60.156	GCAGGTTTGTGAATAGACAGGAC	60.054	102
LaES73	CL10595.Contig3_All_1115_1	-	TTTA(4*5)	GGGAGAGATGAAAGACTTCGATTCTCAGGTT[TTTATTTATTTATTTATTTA]TTGTGTTGGGGAAGGGGGTTTAGCAGTGGTGGGGATATC	GGGAGAGATGAAAGACTTCGATT	60.089	GATATCCCCACCACTGCTAAAC	59.731	90
LaES74	CL1064.Contig2_All_222_1	-	CAC(3*5)	AAAGCTTAAGGACAAATCAACCCACAAGAAGAAGAGTAAGAAGGACAACTTCGTCCTCAAGCGACGTGAAGATCATCAACACATTGCAT[CACCACCACCACCAC]CGTCAAACTACTCTTCTGCTTCCATCTCCA	AAAGCTTAAGGACAAATCAACCC	59.9	TGGAGATGGAAGCAGAAGAGTAG	60.026	134
LaES75	CL10667.Contig1_All_1117_1	-	GAGAAT(6*4)	GTGCCGAAAAAGTTTAATTTTCAGTATAGGGAGTTTTCATGCTGTGACGAGAAGGGTGGAGGA[GAGAATGAGAATGAGAATGAGAAT]GGGAAATCAAAGCTTTGTTGTAGAGGACATTGGAAGCTAACTGAAGATGCCAAGCTTAGAGAAC	GTGCCGAAAAAGTTTAATTTTCA	59.565	GTTCTCTAAGCTTGGCATCTTCA	60.035	151
LaES76	CL10766.Contig1_All_1126_1	-	TAA(3*5)	TTTTCCCAAAGAAATCATCTGAACAAACTGTGCGCGTCAAGTATATTTCTCAGATAACAGTCGATAAAACAATGCACATAAACTACCACAATCATGACCGGAAAAAAG[TAATAATAATAATAA]AGAACAAACAACAAACATACAGGCA	TTTTCCCAAAGAAATCATCTGAA	59.937	TGCCTGTATGTTTGTTGTTTGTT	59.477	148
LaES77	CL1079.Contig1_All_234_1	-	TGG(3*8)	ATAAGGAGCCACTGAAAGAAACCTGCGGTGGAGGTGGTCGTGATGATTGTGGCGGTGGCTGTGATGGTTGTTGTAGCGGCTGTGA[TGGTGGTGGTGGTGGTGGTGGTGG]AGTTTGTTTTGGGGCACTGTACTCTGAGACGAGCTTACCC	ATAAGGAGCCACTGAAAGAAACC	60.018	GGGTAAGCTCGTCTCAGAGTACA	59.957	149
LaES78	CL10922.Contig1_All_1134_1	-	ATC(3*5)	AATCTCCACCTCTTCTCATCCTCTCAACCT[ATCATCATCATCATC]TTCTTCTTCGATTTACCATTCTAATGAAGTTTTTCGCTCGA	AATCTCCACCTCTTCTCATCCTC	60.089	TCGAGCGAAAAACTTCATTAGAA	60.361	86
LaES79	CL10972.Contig1_All_1135_1	GO:0006351//transcription, DNA-dependent	AAAAAT(6*4)	CCCCTTGTCAACACTGAAGTAAGCCACATAGAATCCATGACAAATTATTCTAAAAAATACAAAGAAAAA[AAAAATAAAAATAAAAATAAAAAT]CATCATCCCTTAAATAACCAATAGCTGCTCTACACGTACA	CCCCTTGTCAACACTGAAGTAAG	60.075	TGTACGTGTAGAGCAGCTATTGG	59.499	133
LaES80	CL10996.Contig2_All_1138_1	-	TTC(3*5)	CATCCACCAAACTTTTCTTTCTTCTTTTCCTTTCTTTT[TTCTTCTTCTTCTTC]TTTTTCTTTTTTCTCCTTTTTCATTTTTTTTTTCTTATCTTTTTTCTCCTCTTCCTCTATTCACTTTTTCACTTCTTCTTCATTTTTCACCAAATAAAAACAGGTGG	CATCCACCAAACTTTTCTTTCTT	58.726	CCACCTGTTTTTATTTGGTGAAA	60.128	160
LaES81	CL10996.Contig2_All_1139_1	-	CTT(3*5)	TTTCACCAAATAAAAACAGGTGGACATTTTATCACCATATCTCTTCTTCCTG[CTTCTTCTTCTTCTT]TAAAATTATTTAAAATATGTATTATCATATTATCTCAACTCTAAACAAACAAAACAGCAAACTTTACATCCTCCTCCT	TTTCACCAAATAAAAACAGGTGG	60.128	AGGAGGAGGATGTAAAGTTTGCT	59.685	145
LaES82	CL11032.Contig2_All_1144_1	GO:0010413//glucuronoxylan metabolic process;GO:0006511//ubiquitin-dependent protein catabolic process;GO:0016567//protein ubiquitination;GO:0045492//xylan biosynthetic process	CCT(3*7)	AAAATCCTCTTTAAAGCCAACC[CCTCCTCCTCCTCCTCCTCCT]TTAAACCCTGATAATAATAATAAAAACAAATAAAATTAAATAAAATCTCAAAACTCACCAATGGCGACCAAAAAACCCCAACGATCTCCATCGGAGATCGAAGATATAATCCTCCGC	AAAATCCTCTTTAAAGCCAACCC	60.961	GCGGAGGATTATATCTTCGATCT	59.941	160
LaES83	CL11073.Contig3_All_1145_2	-	GAA(3*6)	ATCCAAGTTTGCAATTTAACCAAAACAAAGTTATTTGAGCATCCAGGCTGCTTTGGGGCCTCATCATCCTCGTGAACTATGTCACCTCCAAATACCAAAATGG[GAAGAAGAAGAAGAAGAA]GCAACAAGAACCGAGCACTCAATAA	ATCCAAGTTTGCAATTTAACCAA	59.775	TTATTGAGTGCTCGGTTCTTGTT	60.176	146
LaES84	CL11080.Contig2_All_1147_1	-	AAG(3*6)	TCTGATCCTCCATTGACAACTTTTTTGTTATAAAAATTTAGACAAAGAGATTACAAGTAAACTAAAACTTTAAAAA[AAGAAGAAGAAGAAGAAG]AGGGGAAAAAGTCATTGAAGAAGAAGATGCTGTAGGG	TCTGATCCTCCATTGACAACTTT	59.99	CCCTACAGCATCTTCTTCTTCAA	59.9	131
LaES85	CL11100.Contig1_All_1148_1	-	AG(2*6)	AGCAATGCATATGATTCTAGGAGTCAATAAGATTCAATATATATCATTAAAATAAATCATTTTCAAAAACCA[AGAGAGAGAGAG]ACGTCCCCGATCGGAGGGGGAGGCGGCTTCTTGCAGGCTCCGCACTCCTTTCCACT	AGCAATGCATATGATTCTAGGAG	57.587	GGAAGAGATGAGTGGAAAGGAGT	60.123	150
LaES86	CL11149.Contig2_All_1152_1	-	CGA(3*5)	AAAACCCTAGCCAGAAGATGAAGAAGCTCTTCAAGAAAAGAGCCAAAGCCTACAACTC[CGACGACGACGACGA]AGAAGAAGAACAAGAGAAGGAAGTAGTAATGGATGAAGAGGCAAGTGAAGAACAAGAAGA	AAAACCCTAGCCAGAAGATGAAG	60.134	TCTTCTTGTTCTTCACTTGCCTC	60.047	133
LaES87	CL11163.Contig1_All_1154_2	-	TGG(3*5)	GGAACTGTCATCCTCAATTTCAGGGCGGCGGCGA[TGGTGGTGGTGGTGG]CCTTCTAGGGGGAGGTGGATACCTCGCGACTCGAATGCACCCTGAACTTGCTGTTTCAAGAAGGATTTG	GGAACTGTCATCCTCAATTTCA	59.031	CAAATCCTTCTTGAAACAGCAAG	60.275	118
LaES88	CL11173.Contig2_All_1155_1	-	TGA(3*7)	GACCCCAATTTAATGTGAAAAGACTT[TGATGATGATGATGATGATGA]AAATTATATTAATAAGATAAACTTTCTTGATTGCTAGGTTGCCATGGTGGATTATAC	GACCCCAATTTAATGTGAAAAGA	59.26	GTATAATCCACCATGGCAACCTA	59.983	104
LaES89	CL11189.Contig1_All_1156_1	GO:0006355//regulation of transcription, DNA-dependent	AGC(3*5)	GAACTCTCAAATGTACCCAATGCAACAACTGCAAA[AGCAGCAGCAGCAGC]AATGTTCACAGATGTCTCACTTTCAGATGCAATCTCA	GAACTCTCAAATGTACCCAATGC	59.891	TGAGATTGCATCTGAAAGTGAGA	60.008	87
LaES90	CL1135.Contig3_All_241_1	GO:0006355//regulation of transcription, DNA-dependent;GO:0006486//protein glycosylation	TGA(3*5)	GTTGTTGTTTTCCATGGTTTTGTGTGAAGAATTCTC[TGATGATGATGATGA]GGGTTTAATGTGTTCTGGACCTCCACACATGCTTTGGATCAACAGAGGATTGGTCAATTTGAGA	GTTGTTGTTTTCCATGGTTTTGT	60.048	TCTCAAATTGACCAATCCTCTGT	59.99	115
LaES91	CL1192.Contig2_All_258_1	-	CGG(3*6)	GTACGGGTACGGGAATCAGATGC[CGGCGGCGGCGGCGGCGG]GGTATTTCCCGCACGTAGAGCACGTGAGCCACGAGGGTAGGCCCCACGGTGGGGAGCTACCACGTCAGCCGACGGTGAGGGTTTACACGAAGGCGGATGAGAATTACTCGCTATCGA	GTACGGGTACGGGAATCAGATG	62.685	TCGATAGCGAGTAATTCTCATCC	59.735	158
LaES92	CL1257.Contig1_All_262_1	-	TCA(3*5)	TGCCCTACTCTTATGCTTCTTCAACTGGGTAATCATCATTGTCATCCCCATCATCATCGTCGTCGTCGTGGTGATCGTCATCATCACAATCCATG[TCATCATCATCATCA]GTATCATCATCAGTGTCGTCATCATCAA	TGCCCTACTCTTATGCTTCTTCA	60.389	TTGATGATGACGACACTGATGAT	60.399	138
LaES93	CL1271.Contig3_All_263_1	-	GAG(3*6)	GTCAGAATAGCTGCCAGAGTACGGGTACTGCTGCGGTGGTGGCGGGGGCGGGGATTGGGAGAAAGTGCGGTAGTCTC[GAGGAGGAGGAGGAGGAG]GGGCGGTGGAGTAATAGTAGCTAGGGGGAGGGG	GTCAGAATAGCTGCCAGAGTACG	60.458	CCCCTCCCCCTAGCTACTATTAC	60.542	128
LaES94	CL1289.Contig2_All_272_3	-	CTC(3*5)	ATTATCAATTTTTCGAGGGGAAAAGGTTGGGGTCGGTCATAGTTCTGCTGATGCAGCAGCCATTG[CTCCTCCTCCTCCTC]ATCAAGACTGTGTGGGAGATGAGGAACACTGGTTAGATTGG	ATTATCAATTTTTCGAGGGGAAA	60.033	CCAATCTAACCAGTGTTCCTCAT	59.402	121
LaES95	CL1322.Contig3_All_277_1	-	CGG(3*5)	GGAGATGAAGATGGTGTGGATCTCGGAGTTCGCCCCGGCGATCGC[CGGCGGCGGCGGCGG]AGGGTGGTGGATGAGGTGGTGGTGGATCGGGGCGATCTCGTACTCGTACGGGTGGGGATGGGGATGGGGATGGTGGTATTCCATTCTTAGGGTT	GGAGATGAAGATGGTGTGGATCT	61.623	AACCCTAAGAATGGAATACCACC	59.519	154
LaES96	CL1379.Contig5_All_287_1	-	CAG(3*6)	AATTAGGTGGTCAGAAGAAGGCTGACGCGAAGCAAGCTGCAGCATCTGTTGCTGCCTCAAGTTCAGCGGCT[CAGCAGCAGCAGCAGCAG]CAATCAAAGAAGCGACCCCATCCGTCACCTGCCACCTCAGTCCCTGCAACT	AATTAGGTGGTCAGAAGAAGGCT	59.685	CAATTACAGGTGCTGAAGTTGC	59.813	156
LaES97	CL1383.Contig2_All_288_1	GO:0010218//response to far red light;GO:0010114//response to red light;GO:0048575//short-day photoperiodism, flowering;GO:0009585//red, far-red light phototransduction;GO:2000028//regulation of photoperiodism, flowering;GO:0010100//negative regulation of photomorphogenesis;GO:0009658//chloroplast organization;GO:0006281//DNA repair	TC(2*6)	TCGAATAATTTGGCTCTAATTGCGTGGATCCTGGATGCATTCTCGTCAAATTTTGTGCCATAAACAAATTCCCCACATCT[TCTCTCTCTCTC]GGCTCCCTAGTCAACCTCGTAAAATTGTTCCAT	TCGAATAATTTGGCTCTAATTGC	59.635	ATGGAACAATTTTACGAGGTTGA	59.765	125
LaES98	CL1399.Contig1_All_289_1	GO:0055114//oxidation-reduction process;GO:0009620//response to fungus;GO:0080086//stamen filament development;GO:0009555//pollen development;GO:0009901//anther dehiscence;GO:0031408//oxylipin biosynthetic process	CTT(3*5)	AGCTTCATGACATCCTCACTGATTGTGGCCACCGCCGGTGAGCACACCGCTCC[CTTCTTCTTCTTCTT]CCTCTTCTTCATTGAAACCAATTTACAAGGATCAAGCTCAAAACAGAGCATGCTCTGTTTTTGGAACAAAATT	AGCTTCATGACATCCTCACTGAT	60.154	AATTTTGTTCCAAAAACAGAGCA	60.03	141
LaES99	CL1420.Contig5_All_290_1	-	GC(2*6)	AGAATACTCAAGACCCGAGACAATTCGCCCGAGCCCGGCCCGGCCCGGCGAGGCGAG[GCGCGCGCGCGC]GTGTGGTTCGTTTATCAGTACCTCTGTTAATCTTTACAAGATGATTAACACTTGTACTTAATTAAACACCACACTAATCACCTCTCTAGGC	AGAATACTCAAGACCCGAGACAA	59.291	GCCTAGAGAGGTGATTAGTGTGG	59.313	160
LaES100	CL1464.Contig6_All_295_1	GO:0016310//phosphorylation	AG(2*6)	GGCTTAGCTATTGCTCACTCAAGTGCTTGAAACAGGAGATTTTGACTCTCTGACCGATCCAAGGCTCAAAAAAAATTATAACGAGAGAA[AGAGAGAGAGAG]ATGTTTCGAATGATTGAAACAGCTGCT	GGCTTAGCTATTGCTCACTCAAG	59.721	AGCAGCTGTTTCAATCATTCG	60.401	128
LaES101	CL1468.Contig2_All_296_3	GO:0006413//translational initiation;GO:0006355//regulation of transcription, DNA-dependent;GO:0006352//DNA-dependent transcription, initiation	CA(2*7)	ACTTCTTATGCACCCAGCTAACAGACAGCTAGCAATTTGTCCACCCCCCGAAACCCATACACACC[CACACACACACACA]AATAAACACACACGCACACACATTCCAATAATGATGGGAAGAAATGTCAGCTCGACAAGAAATC	ACTTCTTATGCACCCAGCTAACA	60.195	GATTTCTTGTCGAGCTGACATTT	59.781	143
LaES102	CL1527.Contig3_All_299_2	-	CACATG(6*4)	AATAAAGCAAGATTGCAAATGGAATTGGAAACATT[CACATGCACATGCACATGCACATG]CACTTATTCAAACCTGCCAATGCAAGCAAATACACACACCATCATCATCCACACAGCAACTGCATCCGCATGATACTAAT	AATAAAGCAAGATTGCAAATGGA	59.986	ATTAGTATCATGCGGATGCAGTT	59.903	139
LaES103	CL1578.Contig1_All_301_1	GO:0016310//phosphorylation	AGA(3*5)	TTCAGTTGCAATTTCACTAGCATACAGAAGTATTACATTAAAATATTTATTTAAAAC[AGAAGAAGAAGAAGA]AGCTAACAGGCTTCACACGTAAGAATC	TTCAGTTGCAATTTCACTAGCAT	58.958	GATTCTTACGTGTGAAGCCTGTT	59.709	99
LaES104	CL1603.Contig1_All_302_1	-	CGC(3*5)	ACTCGGCTCTCATCATTAACCT[CGCCGCCGCCGCCGC]CATTTTCCTCGTCGGCTTGCGCGCACGTGCTTGCCCAATTCCTCTTCCTCAACCCTCAGTGATTGAGAGCTCTGAGGAT	ACTCGGCTCTCATCATTAACCTC	60.979	ATCCTCAGAGCTCTCAATCACTG	60.031	116
LaES105	CL1606.Contig1_All_303_1	GO:0006013//mannose metabolic process;GO:0006487//protein N-linked glycosylation	TGA(3*6)	GAGCGGTGAGTTTTGGATCT[TGATGATGATGATGATGA]TGCGCTTGTGGGGAGGAGGGAGGAGGTGAAGATTCCGGTGGCGGAGCGGCGGGTGCCGGTGAAGAAGGGCATTTTGGGGATTTTTGGGATGGATCCTGAC	GAGCGGTGAGTTTTGGATCTT	60.625	GTCAGGATCCATCCCAAAAAT	60.01	138
LaES106	CL1613.Contig2_All_304_1	GO:0016571//histone methylation	CTT(3*7)	ACGGAACCACTACCTTGGTAACTACCCAAGCGAGCTGGTTTCTTGATTTTCCTACCAGAGGCCGAGGTATGGCTAGTACGCAAAA[CTTCTTCTTCTTCTTCTTCTT]ATTATTTTGCCTTTTCAAAATTGG	ACGGAACCACTACCTTGGTAACT	60.207	CCAATTTTGAAAAGGCAAAATAA	59.424	130
LaES107	CL1622.Contig3_All_310_1	-	GAA(3*6)	CTGAGATCGGAGTCGGAGACGCCTGGAGCCGCGACGATCTTGACGGGATCGCCGGTTGATAGCGTGATGGTGTGCGTTGAT[GAAGAAGAAGAAGAAGAA]GTTCGAGGATCGTTGGATGCCATTCGAGATACGATCGATTTA	CTGAGATCGGAGTCGGAGAC	59.945	TAAATCGATCGTATCTCGAATGG	60.299	141
LaES108	CL1660.Contig5_All_312_1	GO:0009651//response to salt stress	CAG(3*5)	GTCATCATCCTCTTGTGCAGTTGCAC[CAGCAGCAGCAGCAG]CACCGGGCGATTGCTTCTGGAACTGCTCTGCTAGTTTCCTCAGATTGTCCAGGTTATCGGGTCCCAGTTGGTTCAGTATACTAGGCAGAACATCCTGAAGTCTTTTTGTCTGAGG	GTCATCATCCTCTTGTGCAGTT	59.216	CCTCAGACAAAAAGACTTCAGGA	59.908	156
LaES109	CL166.Contig2_All_16_1	-	ATC(3*7)	CTCAATAATCCAAGCACCAACATGTCCTCTAATTTTCTTAGAGGATCTCTTCCCTTAATCTCTCATCCTCGTCTTTATTCATCATCTTTTCCTCTTA[ATCATCATCATCATCATCATC]ATAATCGACCTCCTCTTCTTCCTCTA	CTCAATAATCCAAGCACCAACAT	60.25	TAGAGGAAGAAGAGGAGGTCGAT	59.867	144
LaES110	CL1684.Contig2_All_313_1	-	TTG(3*5)	CTGCTATTTCCATTTCCCTCTTCAACGCCTAGAGGCAGAATATCCTGCCACCAAACCA[TTGTTGTTGTTGTTG]CTGCTGCTTCCACCCAAGACCCAAACATCCCCTTAACAAACCCCAACCAGCCCTAACGTGAGAAGTGAGAACTGATGGAGGTAGCA	CTGCTATTTCCATTTCCCTCTTC	60.43	TGCTACCTCCATCAGTTCTCACT	60.316	159
LaES111	CL1693.Contig4_All_315_1	-	CCAATC(6*4)	TCCCAATTACAATGCTGTTTTCTATCTGATGCCCCAATTTTGGATCGTCCTTGGCCAATTCGACCCAAT[CCAATCCCAATCCCAATCCCAATC]CATGTCAACTTCCAAGAAAGTAATCACGAGAGAAGAATGGGAA	TCCCAATTACAATGCTGTTTTCT	59.891	TTCCCATTCTTCTCTCGTGATTA	60.082	136
LaES112	CL1706.Contig1_All_316_1	-	TCC(3*6)	TACTCAAACTACCCCTTCCCTTTCCCAAAAAACCCCTCCATGTCCCTATCTCCGCCTCCCTCTCCTCCTCCTCG[TCCTCCTCCTCCTCCTCC]TCTCAATCCAAACCTCTCACTCAACCACAAC	TACTCAAACTACCCCTTCCCTTT	59.448	GTTGTGGTTGAGTGAGAGGTTTG	60.984	123
LaES113	CL1756.Contig1_All_321_1	-	TTC(3*5)	TCGATGTCTTCATCGATCTGAGGCGCTTCGTCATCGGCCGA[TTCTTCTTCTTCTTC]AACGATGGGTTTTTGCCAGACGGGATCCTCGTCCACAACTAGGACGCCGGCGCCGACTGGATTGGGCTTGGGCTTGTCGTTCTTCGCCGTCTTCTTCTT	TCGATGTCTTCATCGATCTGAG	60.362	AAGAAGAAGACGGCGAAGAAC	60.012	155
LaES114	CL1760.Contig2_All_324_3	-	GA(2*6)	GATCGGTTTCGGTGTCTTCTCCAT[GAGAGAGAGAGA]TTGGAGTTTTGCAGAGGCGGGGGTATTTTGGGAAGAGTAATAGAAAAAGCAGGGGTATATTGG	GATCGGTTTCGGTGTCTTCTC	61.014	CCAATATACCCCTGCTTTTTCTA	58.643	99
LaES115	CL176.Contig1_All_17_1	-	ATC(3*5)	GTTGTTGTATTATATAAATGCTGTCTGCGATCTTGGTTTGCTTCCATCACAAAACCAAGAAGCTGCTGCTTTCATTTATAGGCTTC	TACCGAAGTTTTCTGATCGTCAA	60.989	GAAGCCTATAAATGAAAGCAGCA	59.903	155
LaES116	CL1772.Contig5_All_325_1	GO:0006508//proteolysis	CAAGAA(6*4)	ATCAACAGCAACAAAGGTCTCATTCTCCATCGCCATCACCCCTC[CAAGAACAAGAACAAGAACAAGAA]GAAGCAGAAGCTCAATCCAATCCATTA	ATCAACAGCAACAAAGGTCTCAT	60.054	TAATGGATTGGATTGAGCTTCTG	60.445	95
LaES117	CL1814.Contig2_All_335_5	-	TC(2*7)	GAACTAGAAGCACTCTTGGAGCAAGTAGAGGAGGAAAAGAGGCAGCTAGCAAGAGGAGAGCAAGTTTAAGCTGTTAAGTCGAGAAAAAAAGT[TCTCTCTCTCTCTC]CCAAACTTGGTTAGTAAGGGGTTCGA	GAACTAGAAGCACTCTTGGAGCA	60.199	TCGAACCCCTTACTAACCAAGTT	60.267	132
LaES118	CL1905.Contig2_All_337_1	GO:0044237//cellular metabolic process	TTG(3*5)	TGCTTCATTGCCTACCTCATTATAATGGGAAAGGCTTTGATGACGATCATGACATTATCTGTTGAAATGTACTTAGCTGTT[TTGTTGTTGTTGTTG]TTCTCATCTTCATCAGCATCGCCATCATCATCAGCAGCAAGGACTATTTACCT	TGCTTCATTGCCTACCTCATTAT	60.003	AGGTAAATAGTCCTTGCTGCTGA	59.467	149
LaES119	CL1909.Contig3_All_338_1	GO:0006412//translation;GO:0009086//methionine biosynthetic process;GO:0043686//co-translational protein modification	CTT(3*5)	ACAATCTTCTGAATCCTCTCCGACCCGATCTCCTCAATGGGCACCTCACTGGCAGCCTCGTGAAGAACTGGGTCGCCTGCCTTCACTATTTCAGGAAGTACACTCTC[CTTCTTCTTCTTCTT]GCTCAGCCCAAAACCCGAGAACCAACCACCACTATTAG	ACAATCTTCTGAATCCTCTCCG	59.713	CTAATAGTGGTGGTTGGTTCTCG	59.935	160
LaES120	CL1917.Contig4_All_340_1	-	CA(2*7)	TTGAAATATATTAGGCACGCCACCTATGATGATAAATTACTTCTATTGTGTTCATCATAATGTTCTCAATACACTATACACACATG[CACACACACACACA]TGTTCCTTACAACTTTTAGTACTGAGTTGTGATAGTTGTGGCTG	TTGAAATATATTAGGCACGCCAC	60.229	CAGCCACAACTATCACAACTCAG	59.85	144
LaES121	CL1923.Contig1_All_341_1	-	AT(2*7)	CAGAAATTTTCCACCCTTTAGGATCGCTAAAAGTTGTTAA[ATATATATATATAT]AAGAAAACATGAAATCAGCTAATATCTGATATTTTCTCATCAGCTAGCACCTCAAAATT	CAGAAATTTTCCACCCTTTAGGA	60.654	AATTTTGAGGTGCTAGCTGATGA	60.27	113
LaES122	CL196.Contig1_All_19_1	-	ATCA(4*5)	AGGGTTAGGGTTTTGATCTGCTAAAATTTGGGATCTCAACAGAAACTCAAGTTTTATAGGACTC[ATCAATCAATCAATCAATCA]ACCAAGGATTTTATCTACAAATATCCAAGTCTTCATAATGTATAGATCTTGAGGAGAATGCACAACAAAAAGAA	AGGGTTAGGGTTTTGATCTGCTA	60.357	TTCTTTTTGTTGTGCATTCTCCT	60.156	158
LaES123	CL199.Contig2_All_21_3	-	TCT(3*5)	TTGTTCTTGTTCTTGTTCTGGGTCTTCTGCA[TCTTCTTCTTCTTCT]TCAATATCTTCGTCCGGATGTACAAACTGCAACTTAAGTCGTCC	TTGTTCTTGTTCTTGTTCTGGGT	60.061	GGACGACTTAAGTTGCAGTTTGT	59.746	90
LaES124	CL2029.Contig1_All_355_1	-	AGA(3*5)	AAATCGAAGGGAGAAGTACAAGGTCTCGTGGGTTGGCTGAGGCTGTGGTGTGGTCTCCTGATATCG[AGAAGAAGAAGAAGA]AAAGTTTGAGTGTTGGCACTGAAGGTGTTCGACAAAATGACAAGCCGATTTCTA	AAATCGAAGGGAGAAGTACAAGG	60.011	TAGAAATCGGCTTGTCATTTTGT	60.017	135
LaES125	CL2064.Contig4_All_360_1	GO:0010103//stomatal complex morphogenesis;GO:0016117//carotenoid biosynthetic process;GO:0006636//unsaturated fatty acid biosynthetic process;GO:0019288//isopentenyl diphosphate biosynthetic process, mevalonate-independent pathway;GO:0016556//mRNA modification;GO:0015995//chlorophyll biosynthetic process;GO:0009965//leaf morphogenesis;GO:0030154//cell differentiation;GO:0055114//oxidation-reduct…	ATT(3*6)	AAGTGTTGGAGATAAAGTTGGGGCCAAGGACTTCATTAACACCTTAAGAAA[ATTATTATTATTATTATT]TTGCATTTTTTCTTTACAAGTGAAAAGATGGGCCCAAGACTTTTCACATTATTGCCACAAAGAATCTGGTACCTCAG	AAGTGTTGGAGATAAAGTTGGGG	60.604	CTGAGGTACCAGATTCTTTGTGG	60.04	146
LaES126	CL2072.Contig1_All_375_1	GO:0019761//glucosinolate biosynthetic process;GO:0046777//protein autophosphorylation;GO:0010155//regulation of proton transport	CGA(3*5)	ACAGATCGAGCATCGACGACGGTGGTGATCACAGCCGGAGCTCCGGATTCCCCGCCGGAATCGAGGTCTCGGCGGCGGCACCGG[CGACGACGACGACGA]CGGCGATCGATCGGAGTTTTGGAGGAGATGCTGAG	ACAGATCGAGCATCGACGAC	61.41	CTCAGCATCTCCTCCAAAACTC	60.382	134
LaES127	CL2080.Contig2_All_378_1	-	GCT(3*5)	ATCGTCATTCTTCTCTTCAGCAGCCTCATCCTGCTGCGGTG[GCTGCTGCTGCTGCT]GTTGTTCATTAGAGCTTTGATCGGGTTCTTCCCCGTTACTCCGGCCACTACCAATGCTATCATTCTGCTGCTGGTCTTC	ATCGTCATTCTTCTCTTCAGCAG	60.033	GAAGACCAGCAGCAGAATGATAG	60.407	135
LaES128	CL2080.Contig2_All_379_1	-	CTG(3*6)	GCTGCTGTTGTTCATTAGAGCTTTGATCGGGTTCTTCCCCGTTACTCCGGCCACTACCAATGCTATCATTCTGCTGCTGGTCTTCCGATTGATTCGCGCTGTCCTCATT[CTGCTGCTGCTGCTGCTG]ATCTGGATCTTGTTGTTGGAATTC	GCTGCTGTTGTTCATTAGAGCTT	60.095	GAATTCCAACAACAAGATCCAGA	60.346	151
LaES129	CL2080.Contig4_All_382_1	-	CTT(3*5)	GTCTACATGCTCTCCTCCTCCTTCTCCTCCTCATCCTCATCCACCCGTCAATCCAACAACATAAAGCCCCACAAACGCCCCGACATCC[CTTCTTCTTCTTCTT]ATTTACCCCGAACTGTTCTCAGATA	GTCTACATGCTCTCCTCCTCCTT	60.274	TATCTGAGAACAGTTCGGGGTAA	60.008	128
LaES130	CL2080.Contig4_All_383_1	-	GCA(3*6)	GAATTCCAACAACAAGATCCAGATCT[GCAGCAGCAGCAGCAGCA]TGAGGACAGCGCGAATCAATCGGAAGACCAGCAGCAGAATGATAGCATTGGTAGTGGCCGGAGTAACGGGGAAGAACCCGATCAAAGCTCTAATGAACAACAGCAGC	GAATTCCAACAACAAGATCCAGA	60.346	GCTGCTGTTGTTCATTAGAGCTT	60.095	151
LaES131	CL2080.Contig4_All_384_1	-	CAG(3*5)	GAAGACCAGCAGCAGAATGATAGCATTGGTAGTGGCCGGAGTAACGGGGAAGAACCCGATCAAAGCTCTAATGAACAA[CAGCAGCAGCAGCAG]CCACCGCAGCAGGATGAGGCTGCTGAAGAGAAGAATGACGAT	GAAGACCAGCAGCAGAATGATAG	60.407	ATCGTCATTCTTCTCTTCAGCAG	60.033	135
LaES132	CL2080.Contig5_All_385_1	-	TCT(3*5)	CATCAATCCAACAACATAAACCCCCACAAACGTGCCGCGATC[TCTTCTTCTTCTTCT]TATTCGCCCCGAACTGTTCTCAGAGATCCTCCTCC	CATCAATCCAACAACATAAACCC	60.338	GGAGGAGGATCTCTGAGAACAGT	60.259	92
LaES133	CL2080.Contig5_All_386_1	-	CAG(3*5)	GATTGCTACTACTTCGGATGGAACCGAAGTGGAGGGGGAACGTCGCCAACAGGACGAAGAGGACGAGACGCATGAAGAACTCCAACAACAAGGTCTAGAT[CAGCAGCAGCAGCAG]CATAACGAAGACGACACAAATCAATC	GATTGCTACTACTTCGGATGGAA	59.643	GATTGATTTGTGTCGTCTTCGTT	60.407	141
LaES134	CL2080.Contig5_All_387_1	-	AAC(3*7)	TAATAGTGGCCAGAGTAACGAGGAAGAACCCGATCAAAACTCTAATG[AACAACAACAACAACAACAAC]AGCCGCAGCAGGATGATGACGCTACTGAAGAG	TAATAGTGGCCAGAGTAACGAGG	59.695	CTCTTCAGTAGCGTCATCATCCT	59.921	100
LaES135	CL2083.Contig1_All_388_1	-	AGA(3*5)	GGTTTGTCAGTTGCACCTAAACTAAATGTCACTACACAAACATATGCAGTTGAGAAGACTAGTAATTATGGAATGATGCAGCAGAAGGCACCGGTATATATAGATGG[AGAAGAAGAAGAAGA]AATAGTCTTCAAACCTTCAGTAGGGG	GGTTTGTCAGTTGCACCTAAACT	59.616	CCCCTACTGAAGGTTTGAAGACT	60.043	148
LaES136	CL2102.Contig2_All_390_1	GO:0042732//D-xylose metabolic process;GO:0009225//nucleotide-sugar metabolic process	GGA(3*5)	GGGAGGTGGGTGTAGGAGAGGGGGAGGTGATGACCGGACTCGAGATGGGAGGTGACGGGACT[GGAGGAGGAGGAGGA]GGGGGAGGGGGAGGAGATGAAGAAGAAGGGTTGGAG	GGGAGGTGGGTGTAGGAGAG	60.901	CTCCAACCCTTCTTCTTCATCTC	60.591	113
LaES137	CL2124.Contig2_All_399_1	-	TTG(3*5)	TTTGCCAGGAAATATCAACACTTGTTGTTGTTGGTCCCTCAACCTCGATGGCACGGACTATCATTCTTAATGATGATGATCTTCTTCTTCCTCCTCTTCTGTTT[TTGTTGTTGTTGTTG]TTAGTAACAATAATAGGGAGGCGGA	TTTGCCAGGAAATATCAACACTT	59.891	TCCGCCTCCCTATTATTGTTACT	60.22	144
LaES138	CL214.Contig2_All_22_1	-	AGC(3*5)	CTTAAAGGCGGTTCATCAAAAAAAGCAGCGAAAGAAGCTGCTGCCGCTGCTGCTCA[AGCAGCAGCAGCAGC]TGCTCGTGCAGCTTCTTCTGCAACAGTGCAAGTGAGAATATTACTGGATGAGGGAACTCCA	CTTAAAGGCGGTTCATCAAAAA	60.451	TGGAGTTCCCTCATCCAGTAATA	59.843	132
LaES139	CL2169.Contig2_All_415_2	GO:0000956//nuclear-transcribed mRNA catabolic process	TGA(3*6)	ATTTCGTTGAAGATGACATGGATGAAGAATTTTTTGATAGAAGAATAGACCATTCAGATAC[TGATGATGATGATGATGA]TCAATCTCCTGGTAATGTATCAGATAGATCATCTGTGCAAGAAAAGAAAGGAAAAGATATCCAAGGCATACC	ATTTCGTTGAAGATGACATGGAT	59.723	GGTATGCCTTGGATATCTTTTCC	60.057	151
LaES140	CL2191.Contig1_All_416_1	-	CAG(3*5)	CAACAGCAGCATTTAAATCAACAGCAGCAGCAGCCACATCAACAACAGCAGCAGCAGCCA[CAGCAGCAGCAGCAG]CAACAACAGAGAATGATGGGTTATGGTG	CAACAGCAGCATTTAAATCAACA	60.177	CACCATAACCCATCATTCTCTGT	60.123	103
LaES141	CL2232.Contig1_All_417_1	-	AAG(3*5)	CTTCGGAAGATATCGAGAGGAATTTCGAAATCGAAGATAAGAGT[AAGAAGAAGAAGAAG]AAACCACGGGGGAAAACTCAGAAGAAGAATGAAGTTGAAGCAGAAGCAGTAAAAGTTGTGG	CTTCGGAAGATATCGAGAGGAAT	60.069	CCACAACTTTTACTGCTTCTGCT	59.996	120
LaES142	CL2236.Contig2_All_418_1	-	TGA(3*5)	GAAAGAAGAGATCAGTACGGGGTTCGGAGTCATCAGACTCTGATTTTGTGATTTC[TGATGATGATGATGA]TGTTGAAGACGAAGACAATTTTAATGTGAAAGATCAAATGGTTTCAG	GAAAGAAGAGATCAGTACGGGGT	60.015	CTGAAACCATTTGATCTTTCACA	59.121	117
LaES143	CL2259.Contig2_All_422_1	GO:0008152//metabolic process	TTG(3*8)	TTCTTGGGGTGAGAATTCTTTTTTCGTTGTTTTTTGCCATTGTTATTTTTTATTTTTA[TTGTTGTTGTTGTTGTTGTTGTTG]ATTTTGTTTTGCCTCATTTTTTTCTATCATCGTCGTTGTTGTTG	TTCTTGGGGTGAGAATTCTTTTT	60.32	CAACAACAACGACGATGATAGAA	60.046	126
LaES144	CL2289.Contig1_All_425_1	-	CAT(3*5)	CCCAAATCTTTAAAAGCAGCTAATATGTGTTTATACACAGAA[CATCATCATCATCAT]CAAAATTGAAACCTGCTTGGCCTGGCCTTAGTTATCCTGCCCTGTCCATAGGGCTCATCATTGTCCATTCTCCGATTATTCCTAAAGGCAGT	CCCAAATCTTTAAAAGCAGCTAA	59.027	ACTGCCTTTAGGAATAATCGGAG	60.001	149
LaES145	CL2289.Contig1_All_426_1	-	TTC(3*5)	TGGAATTGAGATGAGGAAGGATATGAAGTTTACCGCTCCTAATAGTGTATTGCTCCCTCTCATCTTTGTTTGTCTGTTTGTTTGATCTCTGTTTAGTTTTCT[TTCTTCTTCTTCTTC]TTTGGATTGTTTGGGTTCAGAGCTTTTTA	TGGAATTGAGATGAGGAAGGATA	59.917	TAAAAAGCTCTGAACCCAAACAA	60.147	146
LaES146	CL2292.Contig3_All_427_1	GO:0010207//photosystem II assembly	GAA(3*5)	AAGAGTTGATGGTGAAATCGAAAGAGAGAGATTGAGGCCTTGGAGAAGAAG[GAAGAAGAAGAAGAA]GGCCCAATGGAGCAAAAGAACTGCTCATCCCTCCTCTTTCTTA	AAGAGTTGATGGTGAAATCGAAA	59.994	TAAGAAAGAGGAGGGATGAGCAG	61.188	109
LaES147	CL2350.Contig2_All_433_1	GO:0006200//ATP catabolic process	TC(2*6)	ATGGTGTCTCTTGCCAGAAAATAAGCAGCGGAACTCATGCCTGAT[TCTCTCTCTCTC]CAGTAATGCAACTTCTCAAGTTGAAACGATCTTAAGGCTCC	ATGGTGTCTCTTGCCAGAAAATA	60.014	GGAGCCTTAAGATCGTTTCAACT	60.14	98
LaES148	CL2367.Contig1_All_440_1	-	CA(2*9)	ACCACTAACCAAATGCATCTTTCAAAAGAATGGTGTAAATCCATAGATATTGTAATTCATCACTATGAACGAAAAAATGTATACAATATGATAGATTG[CACACACACACACACACA]ACCTCAGATTTCTATCAAGTCTCCGG	ACCACTAACCAAATGCATCTTTC	59.428	CCGGAGACTTGATAGAAATCTGA	59.733	142
LaES149	CL2384.Contig2_All_442_1	-	TCT(3*6)	ATCCCTTCTCCCTCTCTTTCTC[TCTTCTTCTTCTTCTTCT]ACCTTATCCACTAAAACCCATGTCTCCTTCACCTCCCCATTTCTTGGCAAGAACCTATCTTTCCATGAAAACTTGCTTCATTTAGGAAAAACAAGGAAGACCC	ATCCCTTCTCCCTCTCTTTCTCT	60.207	GGGTCTTCCTTGTTTTTCCTAAA	59.875	143
LaES150	CL245.Contig1_All_26_1	-	GTT(3*6)	CATCGGTGCAGTAGAATTCAGTTGGATCCCTTTGAAGTCAAAGTTGTTCATATCGTCGCC[GTTGTTGTTGTTGTTGTT]GAAGAAGGGAGTTGAATCCATTAGGGGTGGCAAATTTGGAGAATCCAAGAGATCTCCAAAAGAGTTCATCATTGCT	CATCGGTGCAGTAGAATTCAGTT	60.547	AGCAATGATGAACTCTTTTGGAG	59.776	154
LaES151	CL2488.Contig3_All_448_1	GO:0044699	GGTGAT(6*4)	TAAATGTATGGTGGTGAAGGAGGTGGTGGTGATGGGGAAGGTGGTGGA[GGTGATGGTGATGGTGATGGTGAT]GGCGGTGGGGGAGAATTATAAACGTACGTAGGTGAAGGCGGTGGAGGTGATGGGGAGGGTGGTGGGGGTGAATTGTATATGTA	TAAATGTATGGTGGTGAAGGAGG	60.116	TACATATACAATTCACCCCCACC	59.729	155
LaES152	CL2548.Contig1_All_455_1	GO:0016132//brassinosteroid biosynthetic process;GO:0009086//methionine biosynthetic process;GO:0006468//protein phosphorylation;GO:0006084//acetyl-CoA metabolic process;GO:0000394//RNA splicing, via endonucleolytic cleavage and ligation;GO:0019344//cysteine biosynthetic process;GO:0016126//sterol biosynthetic process	AGA(3*5)	CTCAAGAGCTTGGATGAGCAATTGAACAGGCATCTCACCAGAGCCTGGACTTCGG[AGAAGAAGAAGAAGA]AAGAAGAAGATGCTGATGAAGGGAGGCAAAGAGAAGATTGGGAAATCGAC	CTCAAGAGCTTGGATGAGCAAT	60.894	GTCGATTTCCCAATCTTCTCTTT	59.965	120
LaES153	CL2565.Contig2_All_457_1	-	ATT(3*6)	CAACACTGACCCTTTACTCGTCTCGGAAGTACTACTATGCTGCTG[ATTATTATTATTATTATT]ATAACTGGGTTCTGCATTGGGATCCATAACCGAATCACTAACCATCAGATG	CAACACTGACCCTTTACTCGTCT	59.728	CATCTGATGGTTAGTGATTCGGT	60.256	114
LaES154	CL2588.Contig1_All_458_1	-	AG(2*9)	AAAAACCCAACGCAAAATAAAATTTTT[AGAGAGAGAGAGAGAGAG]AATGGGGAGAGCTCCTTGTTGTGAGAAAGTAGGAATAAAGAAGGGGAGATGG	AAAAACCCAACGCAAAATAAAAT	60.006	CCATCTCCCCTTCTTTATTCCTA	59.822	97
LaES155	CL2666.Contig1_All_461_1		GAT(3*6)	TCTGAATCTGAGAACAAGGATGCCGGTGACTCCGAAGACGACGATGGCGATGAGGAAGATGATGATGATGCTGGA[GATGATGATGATGATGAT]GGGGGTGATGATTCGGGTGACGAAGGGCATGGCAATGCGGAAGATGAAGATGAAGATGATCCCGAG	TCTGAATCTGAGAACAAGGATGC	60.758	CTCGGGATCATCTTCATCTTCAT	61.663	159
LaES156	CL2666.Contig1_All_462_1	-	GAT(3*5)	CGGAAGATGAAGATGAAGATGATCCCGAGGCAAATGGCGAAGCAGGAAGTGACGAA[GATGATGATGATGAT]GACGACGACAACGACAATAGTTATTTTTGAAATAAACTAAAATTGGTTGCAGTGCGAGAGTAATCTTGTTGGA	CGGAAGATGAAGATGAAGATGAT	59.568	TCCAACAAGATTACTCTCGCACT	60.309	144
LaES157	CL2678.Contig5_All_463_1	-	AT(2*7)	CAGTTGAGAAAACTGTTGCATTGAAAGTATTAGTCTCAATAATGC[ATATATATATATAT]GCTCGACCAAAAAACTTTAGATCCAGCTGACAAAAACACTTTC	CAGTTGAGAAAACTGTTGCATTG	59.836	GAAAGTGTTTTTGTCAGCTGGAT	59.688	102
LaES158	CL270.Contig4_All_29_3	GO:0016311//dephosphorylation	TCA(3*5)	CTCACTCTCCCTGTTCATCATTCCCAAAACCTCTTAAAAACCCACTTCTTCTCTCTCGCAAAAATCACAATAACAATTGCATTACAAAAATG[TCATCATCATCATCA]AAATCTTCGATCAGGGCCTCTTCAGCTCAGGCTCTCACCAATCCTAGGGTTAT	CTCACTCTCCCTGTTCATCATTC	60.125	ATAACCCTAGGATTGGTGAGAGC	59.88	160
LaES159	CL2724.Contig1_All_478_1	-	GGA(3*6)	TCTTCTTGGATTTGTTGGATTTCTT[GGAGGAGGAGGAGGAGGA]GGTGGTGGTGTTGGGGTTAGGGTTGGGGTTTACGGGGGGCTTGAGGGAGTCGAGCTTCTT	TCTTCTTGGATTTGTTGGATTTC	59.472	AAGAAGCTCGACTCCCTCAAG	60.139	103
LaES160	CL2758.Contig1_All_479_1	-	TTC(3*5)	TTGTGAGGGATCTCGTAGAATTTTTTCAAAATAAGTAAGAAAGGTACAGTTCATTATCTT[TTCTTCTTCTTCTTC]CTTACCTCGGATGTATGGTTGGGTGGGTTGTCATTGTTGGTGCCTCATGAGAAGGATCAGTA	TTGTGAGGGATCTCGTAGAATTT	59.146	TACTGATCCTTCTCATGAGGCAC	60.645	137
LaES161	CL2803.Contig2_All_482_1	GO:0048316//seed development;GO:0050789//regulation of biological process;GO:0044763;GO:0009640//photomorphogenesis;GO:0044767;GO:0048513//organ development	CCT(3*5)	TATTGGTGGCGAGCAAGTATTATTGGTGGGACCGTCCCGATGCTCCGATATCCTCCATCACAAATATGGACGGAATAGACCTCCCTCACCATCACCACATCTTC[CCTCCTCCTCCTCCT]CAAAACCAACCAGAATCAAATCAACAACA	TATTGGTGGCGAGCAAGTATTAT	59.903	TGTTGTTGATTTGATTCTGGTTG	59.89	148
LaES162	CL2806.Contig1_All_485_1	-	GAT(3*6)	GAGTGGAGCTCAAGTTCAATCTGTGAGTAGC[GATGATGATGATGATGAT]GAGGGGGATGAAGAAGATGAAGATGATGATGGC	GAGTGGAGCTCAAGTTCAATCTG	60.43	GCCATCATCATCTTCATCTTCTT	59.573	82
LaES163	CL2813.Contig4_All_486_1	-	AAT(3*6)	TCCTCACACAATTATCAACATGCAACAAAATATAATCTAGCAATAACAC[AATAATAATAATAATAAT]CTAACATAATCAAATCTCTCTAGCCCTTTTCCTCA	TCCTCACACAATTATCAACATGC	59.881	TGAGGAAAAGGGCTAGAGAGATT	59.874	102
LaES164	CL2889.Contig1_All_489_1	GO:0009987//cellular process	ATTCTC(6*4)	CACAAGAATTCACAACCTCCTTCGAAAGAGAAAACAACACATCAGCGCCCTGACTCAATGT[ATTCTCATTCTCATTCTCATTCTC]TCCTCCACCCTTCTCGTCACAGCATGAAAACTCCCTATACTGAAAATTAAACTTTTTCGGCAC	CACAAGAATTCACAACCTCCTTC	60.026	GTGCCGAAAAAGTTTAATTTTCA	59.565	148
LaES165	CL2969.Contig3_All_491_1	GO:0032259//methylation	GGA(3*7)	GTAACCTGCAATCTGAGACTCGTAGAATCGCATCCCCTGATGCATGACCCGGGCGTATAATTCTTGGTACCAGTCGGGCCTCGGAGGGTGAAACTCATCAACAACCTC[GGAGGAGGAGGAGGAGGAGGA]GAACGAGAACAAGCAAACCCTAGACCT	GTAACCTGCAATCTGAGACTCGT	59.83	AGGTCTAGGGTTTGCTTGTTCTC	60.175	156
LaES166	CL298.Contig7_All_46_2	-	TC(2*8)	TAATTTTCCATCTTCTCCACGAGAACAGCTCGCGAAGAAAACCCATGCACGTCGAGCTCTCTCTCTCCTCTCTCGT[TCTCTCTCTCTCTCTC]GTTTTCTCTCTCTTCTCTCCCTCTCTCTCCTCGCTCTCCTCTCCTCTCACCTCTCCTCTCTCCTCT	TAATTTTCCATCTTCTCCACGAG	59.617	AGAGGAGAGAGGAGAGGTGAGAG	59.775	158
LaES167	CL3016.Contig1_All_493_2	-	AGC(3*5)	ACTTCCTTTGCAACCTCTTCAACAGCCGCAACAGACGAGCAGCAAAAGAA[AGCAGCAGCAGCAGC]TATGGCTGCGAAGCTTGCTGCCTCCACTTCCTCAGCTCAGATGCTGAGCTCACTCCTGTCCTCTTTGGTT	ACTTCCTTTGCAACCTCTTCAAC	61.013	AACCAAAGAGGACAGGAGTGAG	59.778	135
LaES168	CL3033.Contig2_All_498_1	GO:0006499//N-terminal protein myristoylation;GO:0006470//protein dephosphorylation	CA(2*6)	GGTAACAAATGGGTTATCGACCTTCAGAGAATAATTGTATGTACGCCTGCTGCATAGTTT[CACACACACACA]AAGAGAATAATCTGGCATTTTTACCATCAAAAGAGTGACGAGAGCTACCTCGAGAAGAAT	GGTAACAAATGGGTTATCGACCT	60.346	ATTCTTCTCGAGGTAGCTCTCGT	60.055	132
LaES169	CL3044.Contig1_All_501_1	-	AAAAAG(6*4)	AGTAGGCTATCCATCATGTCGAAGGCCGATGATCTCTGATTCTTTGATCTGTTAGAACTATAGATCTCATCGAAGCAGGTTCGTAAAATCATAAAAAAAAA[AAAAAGAAAAAGAAAAAGAAAAAG]AAAAGAAAATCTTCTCTGCTACGATGCC	AGTAGGCTATCCATCATGTCGAA	60	GGCATCGTAGCAGAGAAGATTT	59.883	153
LaES170	CL3060.Contig2_All_507_1	-	AT(2*6)	TGTTGCCAACTTCAAGATAACCTCTTGCAAACAATTCTTCAATACCAATATATATAG[ATATATATATAT]TTATGCTCTTGACTCCTTGGTATCTGTGCAGGGAAATTACAAAGCTTTGGAATTGTAGAAAGTTGTGGCAG	TGTTGCCAACTTCAAGATAACCT	60.048	CTGCCACAACTTTCTACAATTCC	60.048	140
LaES171	CL3066.Contig4_All_510_1	-	CAT(3*7)	TCCTCCTCTATGGGTTCTTCTTCCTCATCGTCACCTCCATCATCATCTC[CATCATCATCATCATCATCAT]CGTCATCATCATCGTCATTGTTATCG	TCCTCCTCTATGGGTTCTTCTTC	60.082	CGATAACAATGACGATGATGATG	60.224	96
LaES172	CL3068.Contig2_All_511_1	-	CCT(3*5)	GACGATAGCAGCAAGAACAGC[CCTCCTCCTCCTCCT]CTAACCACACCGAAGCTCTTCGTCAGCGGGCTTTCAAGGTTTACCACTGACGAAAAA	GACGATAGCAGCAAGAACAGC	60.176	TTTTTCGTCAGTGGTAAACCTTG	60.412	93
LaES173	CL3102.Contig1_All_512_1	GO:0051276//chromosome organization	GGAGTG(6*4)	GGTGATTCTTGTTGCTGCTGCCGTTACGGTGGGAGGCGGAGAAGCGGGTGGAGGAGGAGTCGCGGGAGTGGCGGCTGAGGGA[GGAGTGGGAGTGGGAGTGGGAGTG]GGCGTGGCAGCGGGGGCGGGAGCCGGACGCTTTCTTTTAATAGTAGC	GGTGATTCTTGTTGCTGCTG	59.445	GCTACTATTAAAAGAAAGCGTCCG	59.859	153
LaES174	CL3124.Contig1_All_518_1	-	GAA(3*5)	AAACCCTAGGTCTGGTCTCAGTCACCGGAGATGGCCGGAAGCGGGAGCGGCATAAGAAGCACGAACGTATTCGCGGCGCTCGATTCGTT[GAAGAAGAAGAAGAA]ATCCGATAAGGGCAGCAAGGGATCGTCGAAGAATTCGAGCTCCGCTAAG	AAACCCTAGGTCTGGTCTCAGTC	60.048	CTTAGCGGAGCTCGAATTCTT	60.122	153
LaES175	CL3143.Contig5_All_521_1	-	CTT(3*6)	GCCATCTATAAATCGCATCGTAATAATACAATTAATATTAATGTTAGGG[CTTCTTCTTCTTCTTCTT]CGACTTCAACAACAAGAACAAGAAGCCAATTGGAAT	GCCATCTATAAATCGCATCGTAA	60.319	ATTCCAATTGGCTTCTTGTTCTT	60.346	103
LaES176	CL3169.Contig1_All_522_1	-	GAT(3*5)	TAGGACACCACCTTCATACCATTTTGGGGCTAATGGAGGGAGTTCTAGAAACCCATTTTCAAAGTTAGAGAGCTTGGATGAGGAGGAA[GATGATGATGATGAT]GAAAACAACATGAAAGAGGAAGCTACTCCCTTT	TAGGACACCACCTTCATACCATT	59.645	AAAGGGAGTAGCTTCCTCTTTCA	59.908	136
LaES177	CL3184.Contig2_All_523_1	-	CCG(3*6)	ATTTCTCCTCTCCGTGAGCATGGCAAAATCGAAAGGCAAGCCAAAAA[CCGCCGCCGCCGCCGCCG]CTAAGGTGGAAGGGGCCTCTGGCAATGATAGGACGATTGCCGATCCTGCTCCATCCTCTGAACCAGTAGAA	ATTTCTCCTCTCCGTGAGCAT	60.226	TTCTACTGGTTCAGAGGATGGAG	59.759	136
LaES178	CL3206.Contig1_All_524_1	-	CCA(3*5)	TCTCCTTCCATTTATGGTTTCCTATTTTTATAATTGCCCTTAGAAATCTCAATATTTACTACAAGATCTTTGAATTGAAGAAGCTACATCTTCTTCGTCTTCATCATGAACTC[CCACCACCACCACCA]CCGCCGCCGCTGTCTCCTCCTTCTCTTCATCA	TCTCCTTCCATTTATGGTTTCCT	60.186	TGATGAAGAGAAGGAGGAGACAG	60.002	160
LaES179	CL3234.Contig2_All_525_1	-	TGT(3*7)	CCAGATAGAACCTGAGAAAGCAAA[TGTTGTTGTTGTTGTTGTTGT]AGCAGCAGCTGCTCTTGTTTCTGCTGCTCCTGCTGCTTGAGCAATAAGTACTTATCAAGTAGGGAGAGATGAGAGGGAAGA	CCAGATAGAACCTGAGAAAGCAA	59.9	TCTTCCCTCTCATCTCTCCCTAC	60.213	126
LaES180	CL3258.Contig1_All_528_1	-	CT(2*8)	CAACATCAACGTAAATGCACAATAGAACTAAA[CTCTCTCTCTCTCTCT]TTATTTCATGAAAGGACTAGGTTTAATCAGTCAAGAACGCAACATTACATCA	CAACATCAACGTAAATGCACAAT	59.814	TGATGTAATGTTGCGTTCTTGAC	60.053	100
LaES181	CL3285.Contig2_All_537_1	-	TGA(3*6)	TTTGTGTGTTTGTGCGTTAATTTAAGCCCTTAGTTCAGGGTTTTGCTTAAGATAT[TGATGATGATGATGATGA]CGACGATGATGATAGTTGGATAGCCTCGG	TTTGTGTGTTTGTGCGTTAATTT	59.497	CCGAGGCTATCCAACTATCATC	59.951	102
LaES182	CL3292.Contig1_All_538_1	-	TC(2*8)	CACTCTTCAGTGTAATGTTTGCGGCTGGGGATTCTTCTTCTCTCACTTAAAAACCCTAATTTTATTTTTTAA[TCTCTCTCTCTCTCTC]AAAATCTTGGGTTAGCGTTTTAGCGAATTAGGGAATTTCAATGGCGATCGATTCAGCCATCTTCTAGGGTTT	CACTCTTCAGTGTAATGTTTGCG	59.858	AAACCCTAGAAGATGGCTGAATC	59.984	160
LaES183	CL3325.Contig1_All_539_1	-	TC(2*7)	ATCACAATTCGGTTGGGAATAATTGATTT[TCTCTCTCTCTCTC]TTGAAAATTTGTTCGAACAGATTATGGGCTTCACTGAGCCCTTCATACACACGGCTATTGTGA	ATCACAATTCGGTTGGGAATAAT	60.643	TCACAATAGCCGTGTGTATGAAG	60.068	106
LaES184	CL332.Contig3_All_65_1	-	TGC(3*6)	GGACTTGGTGGTAGTATTGTGGAAGTTGGACATATTGAGGGTTTGCGTGGATGTATTGCGGCTGCTGTTGT[TGCTGCTGCTGCTGCTGC]AGTTGTTGTTGTTGATACTGCTGATGGTATTGGGAATTGAAAGTGTTTGGAGTTG	GGACTTGGTGGTAGTATTGTGGA	60.158	CAACTCCAAACACTTTCAATTCC	59.9	144
LaES185	CL3365.Contig12_All_541_1	GO:0006351//transcription, DNA-dependent;GO:0051707//response to other organism;GO:0006259//DNA metabolic process;GO:0030422//production of siRNA involved in RNA interference;GO:0043414//macromolecule methylation;GO:0006952//defense response	TAT(3*7)	TGTGAACAGACTGTAGTCCCAAAACTGTGGAGTGGCATGCAAAGTTAACTTTAGGTGAAATGGATAATTAAGATC[TATTATTATTATTATTATTAT]TTTCAAATAAGTGGCATATCTGAGCTTCTCTTTC	TGTGAACAGACTGTAGTCCCAAA	59.688	GAAAGAGAAGCTCAGATATGCCA	60	130
LaES186	CL3380.Contig2_All_544_1	-	AAT(3*7)	AAGTAGTCTTGGGTTTGAGTCCCGTTTAAAAAAAATATGTGTATGTGTTGTGACTTACGGTTATGTATCA[AATAATAATAATAATAATAAT]AAGATGGCTGCACACTGGTTGTCTGTGTACCAG	AAGTAGTCTTGGGTTTGAGTCCC	59.922	CTGGTACACAGACAACCAGTGTG	60.563	124
LaES187	CL339.Contig1_All_66_1	GO:0048767//root hair elongation	CGT(3*5)	GTATAGTTCGCCGCTGATGGCAGCGTGACGTTGGCGGCAGCGGTGGAGTTGGAGGCGGCGGTGACGCCAGCGATGA[CGTCGTCGTCGTCGT]CGGGGTCGGAGTCGGATAGGATCTC	GTATAGTTCGCCGCTGATGG	60.626	GAGATCCTATCCGACTCCGAC	60.052	116
LaES188	CL3420.Contig4_All_548_1	GO:0006412//translation	AAG(3*7)	CGATTCTTTTCTTGGATTGAGAAACATTTTTTATGAAGTTTTGAGATAAGAAAGAAGAGCGAAGAGAGGGGA[AAGAAGAAGAAGAAGAAGAAG]AGCTTGATTTAGCATTGAGGAGTAGAAGAGGAGAAAAGGAAGAGGAGCAGCAGAAGTAGGAGT	CGATTCTTTTCTTGGATTGAGAA	59.724	ACTCCTACTTCTGCTGCTCCTCT	60.218	156
LaES189	CL3422.Contig1_All_549_1	-	GAT(3*5)	ACGATGATGATTATGATGAAGGGGGCTGGGAG[GATGATGATGATGAT]CAAGGGGTTGAAGGATTGGAAGTCAGGTTCTATGGGGGTGGGTTCAATCAGGCTTATGCTGGGTTTCATTGGCCACCTTCTCCATGAAAAGAAGGATTTGTG	ACGATGATGATTATGATGAAGGG	60.054	CACAAATCCTTCTTTTCATGGAG	59.987	149
LaES190	CL3445.Contig5_All_554_2	GO:0044260;GO:0044238//primary metabolic process	GCTTCT(6*4)	GACCTTGCAGAACTCCTGCTTATGCTCCTCCTCCTGTCCCTTATAGGGCTTGG[GCTTCTGCTTCTGCTTCTGCTTCT]TTTTGGAGGTGCCCTTCCTGAGCTCATACTGGGACTTCTTCTTGGA	GACCTTGCAGAACTCCTGCTTAT	61.128	TCCAAGAAGAAGTCCCAGTATGA	60.116	123
LaES191	CL3487.Contig2_All_556_1	GO:0006508//proteolysis	AAC(3*7)	GAGACCCACCACATAAATTTCGGCAGTTAATTTAAATTTTTCTAGGGAAGAACAAT[AACAACAACAACAACAACAAC]AGACTACACAACTACGATTTTAGTAATCATAGTTTAGTGTTACTCGTTTCATCATAAAGTCCTCTCTAAGAACTCCCAAATCC	GAGACCCACCACATAAATTTCG	60.593	GGATTTGGGAGTTCTTAGAGAGG	59.623	160
LaES192	CL3503.Contig1_All_557_1	-	TGA(3*5)	GAACAAATTTGGTGATGAAGACGC[TGATGATGATGATGA]CGACGAAGACAACTTTCCTGGCAAACTGGGGAACATTTTAAGAGAGAAGGAATCAACAAAGAAAGACATGAAGCAGAAAATACTGCAAGGTGTAAGAGATGCTGGAACTGCT	GAACAAATTTGGTGATGAAGACG	60.745	AGCAGTTCCAGCATCTCTTACAC	59.963	151
LaES193	CL3529.Contig1_All_562_1	-	CCA(3*5)	ATCTTCAGCTACCGCGTCTTCGTCTCCGCCACCTTCACCCTCCTCCTTCTCGCCTCCCTCTCCGTCCTCCTCTCCTC[CCACCACCACCACCA]TCATCAACAATATCCAAATTCTCCTTCATCCTCTT	ATCTTCAGCTACCGCGTCTTC	60.909	AAGAGGATGAAGGAGAATTTGGA	60.422	127
LaES194	CL3535.Contig2_All_566_1	GO:0006633//fatty acid biosynthetic process	TTC(3*6)	CAGGTTGGGGAAGTAGATATCAGTTTCATCTTATATGTGATCTTTACTT[TTCTTCTTCTTCTTCTTC]TTTTTTCTTCCCTTTCGAATTTAATGGCGGCCGTCTCAGCTACCTCCATCAAGTTTG	CAGGTTGGGGAAGTAGATATCAG	59.033	CAAACTTGATGGAGGTAGCTGAG	60.301	124
LaES195	CL358.Contig3_All_67_1	-	CAG(3*6)	ATTCCCCTCTTTCCTTCAACAACCA[CAGCAGCAGCAGCAGCAG]CAATTCCCGACAAAGAACGGAGCTGCAACGGATGCCCAACAAGTGCCCATTGGGACCAATAGCCGTAACGATAGATTTTGGGAAGGATGTAAAGCTGTA	ATTCCCCTCTTTCCTTCAACAAC	61.838	TACAGCTTTACATCCTTCCCAAA	60.01	142
LaES196	CL360.Contig2_All_69_1	-	AG(2*9)	ATTTTCACACCCAGAAAAACTCAAGACTCTTCTCTCTCTACAATTACAGAGGAATACAAGGGCGAGGAGAGAGAAAGCAGGATCAT[AGAGAGAGAGAGAGAGAG]ATGCAGCAGCGGCGCAGGTTAAGGCCGAGCATGCTATC	ATTTTCACACCCAGAAAAACTCA	59.9	GATAGCATGCTCGGCCTTAAC	61.09	142
LaES197	CL3635.Contig3_All_575_1	-	GCC(3*5)	ATTATTATTCTCATCCTCCGCT[GCCGCCGCCGCCGCC]ATAGACTCTCCCGCCTTCGCCGAGGGCGAGAGGGTCCTCGCCTACCACGGCCCTTGCCTCTACGAAGCCAAGGTGCAAAAATCGGAGTCACGGAAGGATGAATGGAGATATT	ATTATTATTCTCATCCTCCGCTG	58.684	AATATCTCCATTCATCCTTCCGT	60.056	149
LaES198	CL3641.Contig2_All_577_2	-	CCT(3*6)	TCTTGGATGAGAGTGACAACAAGGGG[CCTCCTCCTCCTCCTCCT]TTGATTGCTTCGACGGTTGTTCATTCTAGGAAGTCAGATTCAGTGGGCAGCGAGAACAGGAAGTCACGGTCAATATCATCTTCACCGGAGAAGGAAGATCGGTATTAT	TCTTGGATGAGAGTGACAACAAG	59.386	ATAATACCGATCTTCCTTCTCCG	59.847	152
LaES199	CL3642.Contig1_All_579_1	-	CAT(3*5)	CACTAGAATCACCATTCAAAGCCTCCACCTCAAATC[CATCATCATCATCAT]CCTTTCCCCAAACTCTCTTGCTCAACTCGTAAATAGTCTTACTGTGAGGCTTCACAAACTTGATCTTATCACCCTTTTTGTTGGCATCCGTATATTTC	CACTAGAATCACCATTCAAAGCC	60.014	GAAATATACGGATGCCAACAAAA	60.089	149
LaES200	CL3681.Contig3_All_586_2	-	ATC(3*5)	CTTGAAGACCTCACCTTCCTTTTGCCTTTCTTGCCACGTCG[ATCATCATCATCATC]ATTTGACTGAGTCCTTGACCTTGACCTTCCTCTCTCTTCAAGGCGGTTACTCCCTTGTGGGCCCAGACGAGAACGAAGCTTATCAC	CTTGAAGACCTCACCTTCCTTTT	60.148	GTGATAAGCTTCGTTCTCGTCTG	60.438	142
LaES201	CL3710.Contig2_All_589_1	-	GCT(3*5)	ATGACATTGGAGGATGACGATCTGGCGAGGGGGA[GCTGCTGCTGCTGCT]GGTCCCCACCTCCACCTCCACCACCACCATGTGAATTTCGGTGGTGGTGGCGGGTGGAGATGAGGGCGATGGTGCCGATGACGATGTTGAGGAGAACGAAGAGGACTGATG	ATGACATTGGAGGATGACGATCT	61.99	CATCAGTCCTCTTCGTTCTCCT	59.878	160
LaES202	CL3717.Contig2_All_590_1	-	TC(2*6)	AATAGGACCAAGGGTAAGACTCGCCTGAGACCAGCATCTTTGAATCTTGATCTCTTATAAAAAGCAGTAGCCATGGGTTCTTTGT[TCTCTCTCTCTC]CCTTTTTTTTAAGGGGTGTCTAGAAAGGAAAAATACGAGGACAACCCAGGTAT	AATAGGACCAAGGGTAAGACTCG	59.908	ATACCTGGGTTGTCCTCGTATTT	60.018	150
LaES203	CL3723.Contig5_All_594_1	GO:0044260;GO:0090304;GO:0009791//post-embryonic development;GO:0048608//reproductive structure development	TGG(3*6)	AGGGACTGCTATAATAACCAGGGCGGTGGCGGCGGTGGAAGGTA[TGGTGGTGGTGGTGGTGG]CAGTGGTGGTGGAAGGTATGGAGGTGGCGGCGGTGGTGGAAGGTATGGTGGCGGCGGCGGTGGCGGTGGCGGATCTTGCTACAACTGTGGTGAGG	AGGGACTGCTATAATAACCAGGG	59.779	CCTCACCACAGTTGTAGCAAGAT	60.594	157
LaES204	CL3730.Contig4_All_595_1	-	TTTTA(5*4)	GAAATCCATGAAGTCGCTGTAGATCTCTCCCAT[TTTTATTTTATTTTATTTTA]TTTATTTATTTTGGCCGCTTGCAACTCCAGCAGGCCTTTATCATAT	GAAATCCATGAAGTCGCTGTAGA	60.626	ATATGATAAAGGCCTGCTGGAGT	60.353	99
LaES205	CL3738.Contig2_All_596_1	GO:0008152//metabolic process	CCGAAT(6*4)	AATTACTGACCCCTCCCTCCTCTGCGCCATCTGCACCAATCATTTCGGATCCACGC[CCGAATCCGAATCCGAATCCGAAT]CCGAGTAATCCGGTACTTATTGATCGAGCGGTAA	AATTACTGACCCCTCCCTCCT	60.192	TTACCGCTCGATCAATAAGTACC	59.553	114
LaES206	CL3758.Contig2_All_598_1	GO:0045036//protein targeting to chloroplast;GO:0016556//mRNA modification;GO:0006468//protein phosphorylation;GO:0045893//positive regulation of transcription, DNA-dependent;GO:0042793//transcription from plastid promoter	GAA(3*7)	AAGGTGAACCTCAAACTCCTCTCAATTGCGGAAACGGAGCTGCTC[GAAGAAGAAGAAGAAGAAGAA]TAAATGGAGATAGAGCGAAAAGTTTATCCTGATTGCGTCAAC	AAGGTGAACCTCAAACTCCTCTC	60.157	GTTGACGCAATCAGGATAAACTT	59.557	108
LaES207	CL3762.Contig1_All_600_1	GO:0006633//fatty acid biosynthetic process	GAA(3*5)	TATAAGATAGCCCATCCTCCTCCAATCTCCCCATCCTCAATCTCTTGCCCAATCCTTTCTCTCTCTCCACTTCTTTTATCGAGGAG[GAAGAAGAAGAAGAA]GAGGTTCTCACTCTCTAGAAGTTATTGGATCTAGGGTTTTCTTGTCGTT	TATAAGATAGCCCATCCTCCTCC	59.813	AACGACAAGAAAACCCTAGATCC	59.894	150
LaES208	CL3801.Contig6_All_602_1	GO:0044763	TCT(3*5)	GTCGTCAACGATTTCTTCTTCA[TCTTCTTCTTCTTCT]TTGGGTTCTTGATTGATTTCGGCATGATCATCATCGAGTAATGATGACGCCGCTATTGGCGATTCTTCTTCTTCTTTGAGTTCTTGATGCGGCGGCGAAGAAGGAGGAGGAGATGGAGAT	GTCGTCAACGATTTCTTCTTCAT	59.65	ATCTCCATCTCCTCCTCCTTCTT	60.913	157
LaES209	CL3829.Contig2_All_603_1	-	ACA(3*6)	GCAAGTGCAGTGAACAAGTAGTGAACATGATCTTCATGATTATGAACAATAATCATGGC[ACAACAACAACAACAACA]ATTTTAACAAGATAAACAATCTTGTTACATGCAACAGAACATGAACAAT	GCAAGTGCAGTGAACAAGTAGTG	60.031	ATTGTTCATGTTCTGTTGCATGT	59.42	126
LaES210	CL3830.Contig3_All_604_1	-	CAT(3*5)	TCTTGCTCATCCTTAAACTCTCGGAAATCGGCCTCGAAATCGA[CATCATCATCATCAT]CTTCAATCTCCACCGTCCGTTCCTTCCTCAGGTTCTTATC	TCTTGCTCATCCTTAAACTCTCG	60.028	GATAAGAACCTGAGGAAGGAACG	60.471	98
LaES211	CL386.Contig2_All_75_3	-	AAG(3*5)	GATTAAGAACTCAAAGTTGGGCAATGGAAATGTAGAGGAA[AAGAAGAAGAAGAAG]CAATCTTTGGTGACCACAAAATGGGAGACATTTGATTCTCTATCATCAGCAAGCTCGAGCAATCCAACTACAAGGTTTGATTGGGAATTGTTTT	GATTAAGAACTCAAAGTTGGGCA	59.659	AAAACAATTCCCAATCAAACCTT	59.982	149
LaES212	CL3923.Contig2_All_612_1	GO:0016311//dephosphorylation;GO:0006970//response to osmotic stress;GO:0048589//developmental growth;GO:0045893//positive regulation of transcription, DNA-dependent;GO:0009734//auxin mediated signaling pathway	GAT(3*6)	TACACTACCGTTTTAATCACCCGACGACTCATCAATCTCAACAACTAACACAATTCTATTCTATTCAACAAAACC[GATGATGATGATGATGAT]GAGCAGCAAGAGAAAAGGCAACCACAAATTAGGGCTTGGTAAACAAAAACAAAACG	TACACTACCGTTTTAATCACCCG	60.166	CGTTTTGTTTTTGTTTACCAAGC	59.963	149
LaES213	CL3987.Contig1_All_614_1	-	GCT(3*5)	TACAGATATCATCACCACCACCATCATCATTCTCA[GCTGCTGCTGCTGCT]CAGTTTTACATCAGTTGAAAGGTACCTCACATGAGCAAACTGCTTCAACTTGGAAATCACCTCTTGT	TACAGATATCATCACCACCACCA	60.125	ACAAGAGGTGATTTCCAAGTTGA	60.026	117
LaES214	CL3999.Contig3_All_617_1	-	GGC(3*5)	GATCGGATGATGGGGAAATGGGCGA[GGCGGCGGCGGCGGC]GGGAGGACCAGGATCCGACGGCGGATGATCGGCTGAGGGAGAGGGATGGACGGCTGGGGATTGATGGGAGACGGAATTGGTGATGAGGATGATGAGAAGTGGTTATAGCTGCTGCAG	GATCGGATGATGGGGAAAT	59.51	CTGCAGCAGCTATAACCACTTCT	60.109	157
LaES215	CL4144.Contig1_All_621_1	-	CTT(3*5)	GAGATGGCTGAAAGAGAGTTTGATGAATTCTCCCCTTCTTCTCCAAAACCCATGTTTTCTTTGCCTTCTC[CTTCTTCTTCTTCTT]GCTGTTGCTGATTGGTTTCGTTTTCTTTGTCTTCAGTTTCGATTTCAAGGAA	GAGATGGCTGAAAGAGAGTTTGA	60.012	TTCCTTGAAATCGAAACTGAAGA	60.223	137
LaES216	CL4197.Contig1_All_624_1	-	TGG(3*6)	CTTCAACTTTGACCACATTTTCCGATGCTGCTGA[TGGTGGTGGTGGTGGTGG]TGCTGGCAATGGCAACGGTGTTGGAGTTTCTAGGGATCTCTTCC	CTTCAACTTTGACCACATTTTCC	59.9	GGAAGAGATCCCTAGAAACTCCA	60.082	96
LaES217	CL4199.Contig2_All_625_1	GO:0006355//regulation of transcription, DNA-dependent	ACA(3*6)	ATTAATCCTCCTTTGGCATTTTCAGCCGCAACAGCTCTCTGGCACCTTGACACGAACATCATGCAGGCGCAGGCCACCGCAGCAACCACCAGCCTGATCATCCCTCTT[ACAACAACAACAACAACA]GAACCCGCATCTGCTGTTCTACCCTCACTGCTAT	ATTAATCCTCCTTTGGCATTTTC	59.721	ATAGCAGTGAGGGTAGAACAGCA	60.329	160
LaES218	CL419.Contig1_All_90_3	GO:0016310//phosphorylation	CAA(3*5)	ACAAACCAAATTCACCTTCAATGGCTTCTCCAACTC[CAACAACAACAACAA]TCTCTCTCTCAACGGCGTCGCCGAGATCCAATCCAACGGAATCCTAAGACTAACCGACGAGACCCCCCGCTTAATCGGCCACGCCTTCTACCCTTCTCCTCTCCAATTC	ACAAACCAAATTCACCTTCAATG	60.136	GAATTGGAGAGGAGAAGGGTAGA	60.082	160
LaES219	CL4212.Contig1_All_626_1	-	TTG(3*6)	TGGGAGAGTTGAGATGAAGAGTCCGTTGCTTCACCGATCGGAGGTAGAGCGCGTTCTGAACTTC[TTGTTGTTGTTGTTGTTG]TTCGAACTCGGTCAATGAACGTTTCAAGAGGTT	TGGGAGAGTTGAGATGAAGAGTC	59.87	AACCTCTTGAAACGTTCATTGAC	59.556	115
LaES220	CL4227.Contig2_All_627_1	-	CAC(3*5)	TCAAGAAATCGAGAAAATGGTTTCGGATTCCGAGCTCGGGGACCGATTGCGAGAGTTCCTTCGGAGCGCCGACCT[CACCACCACCACCAC]CGCTATCGTGCGCCGGCAGCTCGAGTCGGACTTCAATGTCGACCTCAGCGAAAGGAAGGTGTTCATTAG	TCAAGAAATCGAGAAAATGGTTT	59.154	CTAATGAACACCTTCCTTTCGC	60.129	159
LaES221	CL4238.Contig7_All_629_1	-	TTAT(4*5)	AAAACCCTAAGAACAAGAGCGTTGCTGCTATAAAACCCTAATTTCTTAATCTTCCCCA[TTATTTATTTATTTATTTAT]TACATTTTTTTGCACTAAGAATTTGCAGTAATTAAAATTTATTGCTAATTTTGTAAATAGATCGAAAAAGCTGGAGG	AAAACCCTAAGAACAAGAGCGTT	59.732	CCTCCAGCTTTTTCGATCTATTT	60.101	155
LaES222	CL4297.Contig1_All_633_1	-	TCA(3*5)	GTATTTCTTCTAAAGCGAGCCTGCATCTGTTTTGTGCTATGTATT[TCATCATCATCATCA]GCAGCAGCAAACATGGGAGCGTCGCACAAGCTCTTCAGAATGCAAAAAGAAGTTAAGATTGCCAATGACCGGCAGGAAGAACAAATTCTTAGCA	GTATTTCTTCTAAAGCGAGCCTG	58.791	TGCTAAGAATTTGTTCTTCCTGC	59.912	154
LaES223	CL431.Contig1_All_91_1	GO:0009630//gravitropism;GO:0007093//mitotic cell cycle checkpoint	ACC(3*5)	AGTTCGCTAGCAGTAGAGCTTGAAGAAGATGATCCTTCGAACACCACCACCACGGCGAAAGAGGAGAGCAGAATCTCCGGCCATTGCCG[ACCACCACCACCACC]ACACCCCCATCTCCGATCGCCGCCTTGTCGTCTACAACGACCCTCTTCTC	AGTTCGCTAGCAGTAGAGCTTGA	60.002	GAGAAGAGGGTCGTTGTAGACG	60.302	154
LaES224	CL4468.Contig3_All_643_1	-	CAT(3*5)	TCTTGGTGATCTCGAATAAGGACGCCTCCTTTCATCATCATCAA[CATCATCATCATCAT]ACAACTCCTTCTTCGCATGACCGTTATTGGCACCACGATACATTGGAGATTGTGATCTTTGC	TCTTGGTGATCTCGAATAAGGAC	59.607	GCAAAGATCACAATCTCCAATGT	60.374	121
LaES225	CL4553.Contig1_All_645_1	-	AAGTCG(6*4)	GGCAACAAAGAAGAGACCTCA[AAGTCGAAGTCGAAGTCGAAGTCG]GAGAGGTTCTTGCGGTAGCTGACGGATAAACTCAGGCAGCCGACCTGGGTCTCGACGGGGGCGAAGGTGTAGGTGTTGAGGAGCTTCTCCT	GGCAACAAAGAAGAGACCTCAA	60.773	AGGAGAAGCTCCTCAACACCTAC	60.306	136
LaES226	CL4595.Contig1_All_651_1	GO:0051301//cell division;GO:0010027//thylakoid membrane organization;GO:0006508//proteolysis;GO:0010205//photoinhibition;GO:0030163//protein catabolic process	CTT(3*5)	TAGAGGCTGCAGAAAAACAAAACAAAAACCCTCACCCACTTCCTTCTACAACTCAA[CTTCTTCTTCTTCTT]CTCTCTCTCTATATATATTTACAAACCAACTTAGATTCCTTTAGAGCAAAGTCTTTCTTTTGGGCATCTTTAAGCAACTCCAAATGG	TAGAGGCTGCAGAAAAACAAAAC	59.946	CCATTTGGAGTTGCTTAAAGATG	60.01	158
LaES227	CL4627.Contig1_All_658_1	GO:0006457//protein folding;GO:0000413//protein peptidyl-prolyl isomerization;GO:0006979//response to oxidative stress	CTC(3*7)	TACAGCACTCTTCTTCATCCTCCCCCTCCTCCTCCTTTGTTTCAATCCCAATCCCAATCGAAGAGGACCCAA[CTCCTCCTCCTCCTCCTCCTC]CTAAACAGCTCCAACGCCACCCGCGATCCCAAGAGATCCGAGCCGGATCTGGGCGAATTCTTCATG	TACAGCACTCTTCTTCATCCTCC	59.899	CATGAAGAATTCGCCCAGAT	60.036	159
LaES228	CL4627.Contig1_All_659_2	GO:0006457//protein folding;GO:0000413//protein peptidyl-prolyl isomerization;GO:0006979//response to oxidative stress	TA(2*6)	ATGGATTGCAAGAAGAAGTGTGTTGCGTACTGTTGAAAAGGAAAAGCTAG[TATATATATATA]TTGTGTTATGTAGTTGTATTATGCGCGTAATATGTGGCGGATAATTA	ATGGATTGCAAGAAGAAGTGTGT	60.054	TAATTATCCGCCACATATTACGC	60.095	109
LaES229	CL4628.Contig1_All_661_5	-	GCT(3*5)	TGTGGATATTGACCGTGATGATACG[GCTGCTGCTGCTGCT]TCTCCGTGCCACTTCCCTCCTGCGAGTTTGGTACAAGAGCTCCCATCCTTT	TGTGGATATTGACCGTGATGATA	60.089	AAAGGATGGGAGCTCTTGTACC	60.839	91
LaES230	CL4694.Contig1_All_667_1	-	GAA(3*5)	CGAACCATTAAGGACAAGAAAGAAGAAGAC[GAAGAAGAAGAAGAA]GAGAGTTCTCAAAAATTTGAAATTATCTCTGCTCTTCGATCTCTTCTCCAAATTG	CGAACCATTAAGGACAAGAAAGA	59.654	CAATTTGGAGAAGAGATCGAAGA	59.843	100
LaES231	CL4694.Contig1_All_668_1	-	AAT(3*5)	TGTGGGAGACGGTAATACCATAGCTTTCGCGAATCCGAATAATGATTTTAATGCAAATTGTAAC[AATAATAATAATAAT]GGGCATGGTGGTTTTTATAGAACGAATAGTTCGGATAATATATTGTCGTTTCCTTCTGAATTACCCGCTAAAAT	TGTGGGAGACGGTAATACCATAG	60.136	ATTTTAGCGGGTAATTCAGAAGG	59.887	153
LaES232	CL4717.Contig2_All_669_1	-	CGC(3*5)	GTCAGACTCGCAGTACACCCT[CGCCGCCGCCGCCGC]CGTCGTATTGTTGTTAGGGCACAGCTCGCAGCCCTTCATCTTCTTCCTTCTTCTTCGA	GTCAGACTCGCAGTACACCCTC	61.278	TCGAAGAAGAAGGAAGAAGATGA	59.601	94
LaES233	CL4781.Contig1_All_673_5	-	CTT(3*5)	AATAGAAATGAATCCCTTGAGCCGAGAGCAAGCTCCGAGATGCAGCAGTTAAAAGAAGGAAAGCGAGTGCAAGCTCCTTCCGATAAATCCTGTTGTG[CTTCTTCTTCTTCTT]CGCCTCTTTTTGTTTTCGAGTTTCTTCCTTTACAATTGCATCAAGG	AATAGAAATGAATCCCTTGAGCC	59.833	CCTTGATGCAATTGTAAAGGAAG	60.01	158
LaES234	CL4781.Contig3_All_675_1	-	GAA(3*5)	ATTACCTAACCTTGATGCGGTCTCGAAGGAGGAGTCTTGGAATCAAAAAGAATC[GAAGAAGAAGAAGAA]ACACAATAGGATATATAGGAAGGAGCTGGTGCTTGCATTTCTTCTCTTAA	ATTACCTAACCTTGATGCGGTCT	60.262	TTAAGAGAAGAAATGCAAGCACC	59.912	119
LaES235	CL484.Contig1_All_94_1	GO:0042335//cuticle development;GO:0006473//protein acetylation;GO:0006355//regulation of transcription, DNA-dependent;GO:0043481//anthocyanin accumulation in tissues in response to UV light;GO:0048765//root hair cell differentiation	AAT(3*6)	TCAATCGGGAGAAATCATAATCATAATAACAATATCATG[AATAATAATAATAATAAT]AGCAATAATAACAATAATAATATTAATAAGAGAGAGGAAAATGAGAGTAGATCAGGCAGTGATAATTTAGATGGTGG	TCAATCGGGAGAAATCATAATCA	60.63	CCACCATCTAAATTATCACTGCC	59.75	134
LaES236	CL485.Contig4_All_95_1	GO:0048731;GO:0050789//regulation of biological process;GO:0009791//post-embryonic development;GO:0006351//transcription, DNA-dependent	GTC(3*6)	AGAAGCATACCATAAACAGCAGGCGCGGGAAGAACTCTTCGAGCTTGATGCA[GTCGTCGTCGTCGTCGTC]GGAGACAGCCTCGAACTCGATAAGGGAGCATCTGTT	AGAAGCATACCATAAACAGCAGG	59.7	AACAGATGCTCCCTTATCGAGTT	60.498	106
LaES237	CL488.Contig1_All_97_1	-	CCG(3*8)	TGATTCAGACCGCTCTAGACAATAAAGAGTTCTCT[CCGCCGCCGCCGCCGCCGCCGCCG]AAGGAAGAAGAGAAAACCACGGAGGCGAAAGTTGAAGAGGAGCCGAAAGTTGAAGAAGAGGCGAAAGCGGAGGAAGTTAAAACAGAGGAGGC	TGATTCAGACCGCTCTAGACAAT	60.276	GCCTCCTCTGTTTTAACTTCCTC	59.79	151
LaES238	CL4897.Contig1_All_682_1	GO:0006413//translational initiation;GO:0016070//RNA metabolic process	CGG(3*6)	TCTTTCTTCACCCTAACGAGCTTGCCGGAGTGCGTGCGCCGCACGTGCCT[CGGCGGCGGCGGCGGCGG]CCTCGTCGGCGATCTCGGCGACGCGGAGGACATGACCTCGGCGTTGATGGCGGCGATCATGAGGGCCTCCCTCTGCTCGTCGGTGAGAA	TCTTTCTTCACCCTAACGAGCTT	60.744	TTCTCACCGACGAGCAGAG	60.278	157
LaES239	CL4903.Contig1_All_683_1	GO:0031348//negative regulation of defense response;GO:0009867//jasmonic acid mediated signaling pathway;GO:0035304//regulation of protein dephosphorylation;GO:0009862//systemic acquired resistance, salicylic acid mediated signaling pathway;GO:0010363//regulation of plant-type hypersensitive response;GO:0009718//anthocyanin-containing compound biosynthetic process;GO:0010310//regulation of hydrog…	AAG(3*6)	GCATCCAGAGAAGTAAGCAAGAAACTAGAGATTTAGATCTGGATTAGTCTTGATTTTTTTTTTTGGGGTTTATTGAAAAAGAAGAATCTGAGTATTGACAGATTAAAAAAT[AAGAAGAAGAAGAAGAAG]TAGGATGAAGATACAGTGCAATGGGT	GCATCCAGAGAAGTAAGCAAGAA	60.035	ACCCATTGCACTGTATCTTCATC	60.263	155
LaES240	CL4909.Contig1_All_684_1	GO:0006508//proteolysis	CTC(3*8)	CTCTCCAATCCTTCTCAGTCTCCGCCACTCCCTTCTCTTCTTCCGTCGACGACCTCTACTCTTCATCGTCAAGGGCCCTCTTGGGATCCAAACTCCCAAT[CTCCTCCTCCTCCTCCTCCTCCTC]TTCCTCCTCTTCTTCTTGTCGAAGGAAG	CTCTCCAATCCTTCTCAGTCTCC	60.739	CTTCCTTCGACAAGAAGAAGAGG	60.862	152
LaES241	CL4999.Contig3_All_687_1	-	GAT(3*6)	TATGCTTCATAGCTGACCCATTTTTTTGTGGGAAAAGGCTTA[GATGATGATGATGATGAT]GGCACCACCAAACGAGTTCACCCATCATTGCCATTGTGAAAGCATACACAGTGGTGCAAAC	TATGCTTCATAGCTGACCCATTT	60.003	GTTTGCACCACTGTGTATGCTT	60.103	121
LaES242	CL4999.Contig3_All_688_1	-	TG(2*8)	TTCCCCTTCTTTTCTCACTTTTCTTTTTCTTTCTTCTTTTTTTCCCGTA[TGTGTGTGTGTGTGTG]TCTTGTTGTTTAGAGAAAGGATGATGAGAGGGG	TTCCCCTTCTTTTCTCACTTTTC	60.095	CCCCTCTCATCATCCTTTCTCTA	60.914	98
LaES243	CL5091.Contig1_All_692_1	GO:0009987//cellular process	TCC(3*6)	TCTATATTTTGAGCCTGCTTCCAGTTTTGCAGAACTGAAGATGTCATCCATAGTCACACAGGCTCGATTCTTCTTCTCCT[TCCTCCTCCTCCTCCTCC]TCTTTAAACTTACAGCCTCGACCTCGAGTGGAGATGATTTCATCTTCAACGGATTCAA	TCTATATTTTGAGCCTGCTTCCA	60.226	TTGAATCCGTTGAAGATGAAATC	60.306	156
LaES244	CL5137.Contig3_All_695_1	-	GT(2*8)	ACAAAAGCGACTACTTTGACGAGATAGGTATCTGCATA[GTGTGTGTGTGTGTGT]GATGAGGATCGGTCTAAGAGAGGTGCGATCTTCA	ACAAAAGCGACTACTTTGACGAG	59.996	TGAAGATCGCACCTCTCTTAGAC	60.033	88
LaES245	CL5201.Contig1_All_698_1	-	GTG(3*5)	GTTTAGAGAGATGGAAGGGGAGAAGGAGA[GTGGTGGTGGTGGTG]GCAGTAGTAACAACAATAATAATAGTAGGGAGAGTGGAAGTGTTGTGAATATGGGGAACAAT	GTTTAGAGAGATGGAAGGGGAGA	60.082	ATTGTTCCCCATATTCACAACAC	59.87	106
LaES246	CL5201.Contig1_All_699_1	-	CAG(3*5)	GTAGGGAGAGTGGAAGTGTTGTGAATATGGGGAACAATGGGGGTGGGTACGGTGGGATGATGATGTATGGGTCATCACCATCATCATCCTCATACGAATCTTCATAT[CAGCAGCAGCAGCAG]CATCAGATGGGTGGGAAGGGTAATTTTGGGAATTCAAA	GTAGGGAGAGTGGAAGTGTTGTG	60.081	TTTGAATTCCCAAAATTACCCTT	59.948	160
LaES247	CL5209.Contig2_All_700_1	-	TCCTTT(6*4)	TGCTGCTTCTTCTGAGATTTCTTCATCTCGTTATCGTCTGCCTTGTTGCCATAATTCCC[TCCTTTTCCTTTTCCTTTTCCTTT]TCTGGTCCAACCACTACTTTCCACTCGAACATC	TGCTGCTTCTTCTGAGATTTCTT	59.797	GATGTTCGAGTGGAAAGTAGTGG	60.047	116
LaES248	CL5228.Contig1_All_701_1	-	GCT(3*5)	AAGAGGAGAAGATTTCAACAGGGTGTTAGCACCCCAAAAGAGTTTGTGACCTCCATTACTACAAGATAACAAG[GCTGCTGCTGCTGCT]CCTCTTGATGCTTGACATTTCCCATCAGTAATGATACAACCTTGGATACTGTTGGAGATGAG	AAGAGGAGAAGATTTCAACAGGG	60.115	CTCATCTCCAACAGTATCCAAGG	60.005	150
LaES249	CL5238.Contig1_All_702_1	GO:0000956//nuclear-transcribed mRNA catabolic process;GO:0000394//RNA splicing, via endonucleolytic cleavage and ligation;GO:0009793//embryo development ending in seed dormancy;GO:0006366//transcription from RNA polymerase II promoter	TCC(3*5)	CGTCCTCTTGAGTGATCTCTTCTTCT[TCCTCCTCCTCCTCC]AAACTCCATAAAAACACCAAGCCTCCTCCCCCTTCTTCTCTCTCCTTCAACTCCCCATTCTCATTCTCTCTTT	CGTCCTCTTGAGTGATCTCTTCT	59.148	AAAGAGAGAATGAGAATGGGGAG	60.082	114
LaES250	CL5273.Contig1_All_705_1	-	CGGAGC(6*4)	GGAAGCGGATTCCTCCTTTAT[CGGAGCCGGAGCCGGAGCCGGAGC]AGAAGCCCACCCTATGGTTCAAGACGGGGACCCGAGAAGCATCCAGACAGAGATAGAATGGG	GGAAGCGGATTCCTCCTTTAT	60.747	CCCATTCTATCTCTGTCTGGATG	59.969	107
LaES251	CL5328.Contig3_All_708_1	GO:0009987//cellular process	TC(2*7)	TGGAGAATTAAAGGTGGTTGTGTAGAGAGAGAAATAGAAAGAAAGGGAAGGTTCCTTCCCCT[TCTCTCTCTCTCTC]TTGTATGGAGTATGAGGTCTGACCAAGACAAAAA	TGGAGAATTAAAGGTGGTTGTGT	59.791	TTTTTGTCTTGGTCAGACCTCAT	60.026	110
LaES252	CL5342.Contig3_All_709_1	GO:0006865//amino acid transport	CG(2*7)	AACATCAAGCTTTAGCTTCCTC[CGCGCGCGCGCGCG]AGAGAGAGCTACCACTTTAAACTGAACTACATAGATCAAATCTAGGTGCATGGAGAGAAAATTAAGCACTCATGGAACCTCCCATTACTGCATCATA	AACATCAAGCTTTAGCTTCCTCC	60.262	TATGATGCAGTAATGGGAGGTTC	60.218	133
LaES253	CL5348.Contig1_All_710_1	GO:0030834//regulation of actin filament depolymerization;GO:0000226//microtubule cytoskeleton organization;GO:0017157//regulation of exocytosis;GO:0010119//regulation of stomatal movement;GO:0051650//establishment of vesicle localization;GO:0009734//auxin mediated signaling pathway;GO:0006184//GTP catabolic process;GO:0030833//regulation of actin filament polymerization;GO:0007264//small GTPase …	AGA(3*6)	TTCTTCCTCTTCTTCTCCACCTTTCCTTTGATGGAGGGTTTGGATTTGGCCGGGCATTGCTTCGGGTTTCAGCTCCGTTGTTGAAGAAATCAAATC[AGAAGAAGAAGAAGAAGA]GTTCGTTTGTTCTCATTGCTTTCTTT	TTCTTCCTCTTCTTCTCCACCTT	59.882	AAAGAAAGCAATGAGAACAAACG	59.821	140
LaES254	CL5348.Contig1_All_711_1	GO:0030834//regulation of actin filament depolymerization;GO:0000226//microtubule cytoskeleton organization;GO:0017157//regulation of exocytosis;GO:0010119//regulation of stomatal movement;GO:0051650//establishment of vesicle localization;GO:0009734//auxin mediated signaling pathway;GO:0006184//GTP catabolic process;GO:0030833//regulation of actin filament polymerization;GO:0007264//small GTPase …	AGA(3*5)	GAATGCAGTTCAAAGACACAACAAAACGTGAAGGCAGTCTTCGATGCAGCCATCAAGGTGGTGCTCCAGCCTCCCAAGC[AGAAGAAGAAGAAGA]AAAAGGCACAGAAGGGTTGCTCCATTTTGTGATTGCAAAGCGCCAAAAAGAAGAAAAGAAACCA	GAATGCAGTTCAAAGACACAACA	60.204	TGGTTTCTTTTCTTCTTTTTGGC	60.907	158
LaES255	CL5348.Contig4_All_712_1	GO:0030834//regulation of actin filament depolymerization;GO:0000226//microtubule cytoskeleton organization;GO:0017157//regulation of exocytosis;GO:0010119//regulation of stomatal movement;GO:0051650//establishment of vesicle localization;GO:0009734//auxin mediated signaling pathway;GO:0006184//GTP catabolic process;GO:0030833//regulation of actin filament polymerization;GO:0007264//small GTPase …	TTC(3*5)	TGGTTTCTTTTCTTCTTTTTGGCGCTTTGCAATCACAAAATGGAGCAACCCTTCTGTGCCTTT[TTCTTCTTCTTCTTC]TGCTTGGGAGGCTGGAGCACCACCTTGATGGCTGCATCGAAGACTGCCTTCACGTTTTGTTGTGTCTTTGAACTGCATTC	TGGTTTCTTTTCTTCTTTTTGGC	60.907	GAATGCAGTTCAAAGACACAACA	60.204	158
LaES256	CL5399.Contig1_All_715_1	GO:0051788//response to misfolded protein;GO:0043161//proteasomal ubiquitin-dependent protein catabolic process;GO:0051510//regulation of unidimensional cell growth;GO:0007165//signal transduction;GO:0051302//regulation of cell division;GO:0032877//positive regulation of DNA endoreduplication;GO:0007276//gamete generation;GO:0043248//proteasome assembly;GO:0010091//trichome branching	CT(2*7)	TTGCAACCTGTAATAAACAAGGGAATGTAAAATTAAACTAGCTTGCATC[CTCTCTCTCTCTCT]CACTTTTGATCGATGATGATGGAC	TTGCAACCTGTAATAAACAAGGG	60.269	GTCCATCATCATCGATCAAAAGT	60.209	87
LaES257	CL5404.Contig3_All_716_1	-	TGG(3*5)	AGTTGGGAGGAAGAAGCTTTGGCGGCGGCAGTGGCATCCTTGGTCGCCCGAGCTTTGTTGTTGGTGGTGGTGTCCA[TGGTGGTGGTGGTGG]ATGGAATAACCGTACTGGCGGGTGGGACCGGAGTAGAGACCGCGAAGTGAACCCTTTTGCTAATGA	AGTTGGGAGGAAGAAGCTTTG	59.872	TCATTAGCAAAAGGGTTCACTTC	59.659	157
LaES258	CL5406.Contig1_All_717_2	GO:0006626//protein targeting to mitochondrion	AAG(3*5)	GGTCAGGAGGATGGTAACTTAGGAACAGATGGTAAAAGC[AAGAAGAAGAAGAAG]TCAAAGAAACACACATCATCAGACTTGGATTCAA	GGTCAGGAGGATGGTAACTTAGG	60.241	TTGAATCCAAGTCTGATGATGTG	59.985	88
LaES259	CL5421.Contig1_All_718_1	-	AGGTCC(6*4)	TTTCCAGTTTTAATTCCGGTTCT[AGGTCCAGGTCCAGGTCCAGGTCC]AGCTCCAGCTCCAGTTCTGCTGTGCCCGCCAAGAGCACCATCATAGTGGCGTCTCTTGTGCCCTCCAAGAGCCTGACCGGACAAAAACGTCTTGGAGCATAT	TTTCCAGTTTTAATTCCGGTTCT	60.214	ATATGCTCCAAGACGTTTTTGTC	59.557	149
LaES260	CL5427.Contig2_All_719_1	GO:0016310//phosphorylation	TTA(3*5)	AGCATTCATTCTTCCCAGTAACAATCCTTTAATGAAGCTGGCCGCCATGATTTAT[TTATTATTATTATTA]TTTTTTAATTTTCTTTATTTTCATTATTGCATAACAATTCTAGACTCAGCAATTGACCGCTCCTTTGATGCTCTGCACACTTGAGATATG	AGCATTCATTCTTCCCAGTAACA	60.014	CATATCTCAAGTGTGCAGAGCAT	59.42	160
LaES261	CL5458.Contig2_All_720_1	-	TTTAT(5*4)	CACTTATCGACGAACTAGCATCAAAACAACATGGTAGCTCCCAAATTGCCGAGAACTCCCACCACACTCAAC[TTTATTTTATTTTATTTTAT]TTTTATAAGAAAGGACACTTGTTCCAACTCCACCATTCATCATAAGGGAAGAA	CACTTATCGACGAACTAGCATCA	59.438	TTCTTCCCTTATGATGAATGGTG	60.19	145
LaES262	CL5598.Contig1_All_730_1	-	GGC(3*5)	CGATCTCCGGAATTTCGATTCCGTCGGCGGGACCGGAGATCGGAGGGGTGGTGATGGT[GGCGGCGGCGGCGGC]GAAGATCGCCGGAGAACGCCGGCGGAAGCGACGGAGGAGGGGAATCTATCTGCTCCAGGAAGC	CGATCTCCGGAATTTCGAT	59.983	GCTTCCTGGAGCAGATAGATTC	59.469	136
LaES263	CL5626.Contig1_All_731_1	GO:0009560//embryo sac egg cell differentiation;GO:0051085//chaperone mediated protein folding requiring cofactor;GO:0010197//polar nucleus fusion;GO:0009408//response to heat;GO:0000740//nuclear membrane fusion;GO:0009558//embryo sac cellularization;GO:0010198//synergid death	CCA(3*6)	AACATTTCCTCAAATGGATTGAAT[CCACCACCACCACCACCA]AATGGCCCCCCTGCAGGGCCACCTCCGGAAGCGGCTTGTTCAAATGCATCGGGACCAACCTGGTCATAAAGTGATCGCTTTTCCTCGTCCTTTAAAACCTC	AACATTTCCTCAAATGGATTGAA	59.708	GAGGTTTTAAAGGACGAGGAAAA	59.995	143
LaES264	CL5659.Contig2_All_732_1	GO:0050794//regulation of cellular process;GO:0006351//transcription, DNA-dependent	ACC(3*5)	GTCATACTTTGGATCGGTGAGATCGTCACCCATGATCCATTTGAGGAAAGTTTGCTCATGGGTCGTTTCGTGGAGCATCGATTCCCAATCTTCAAGCGAGTT[ACCACCACCACCACC]AAGAGAAGGAGGTGGAGGAGAAGGAATGAGTTGAAGCT	GTCATACTTTGGATCGGTGAGAT	59.366	AGCTTCAACTCATTCCTTCTCCT	59.908	155
LaES265	CL5666.Contig1_All_739_1	GO:0009062//fatty acid catabolic process;GO:0006855//drug transmembrane transport	TGA(3*5)	GGGATAATAGGGTTCGTTCTGTTTGTTTGAC[TGATGATGATGATGA]AGAAAGAGGAGACTTGGGGTATGGGAGAAAAAACAATAGGCAACAAATTTGTATGGTTTAAGGGCATGAC	GGGATAATAGGGTTCGTTCTGTT	59.642	GTCATGCCCTTAAACCATACAAA	60.121	116
LaES266	CL5694.Contig2_All_740_1	-	TC(2*9)	TGGAGGAAGGAGGGAAAGTATAAAAATTGAATCTTTGGACTAAAATATTTTTGAAAATCGCGAACTCTG[TCTCTCTCTCTCTCTCTC]TGATGGATTCAATTTCCTCTCTCTTGTACTTTTATGCTTTTCTTCTTGGACTGAATTTCATGACA	TGGAGGAAGGAGGGAAAGTATAA	60.301	TGTCATGAAATTCAGTCCAAGAA	59.601	152
LaES267	CL5703.Contig1_All_741_1	-	TTG(3*5)	GCAAACAAATATGTATCCTCCGACCGCTTCGTTCCTCGGAAGCGCCTCCGACGGCGGCAAAGTCTTGAATCTCTTATCCACCGCCGACCCATTATTA[TTGTTGTTGTTGTTG]CTGTTGTTGTTGGTAATCTTCTTCTTCCCA	GCAAACAAATATGTATCCTCCGA	60.214	TGGGAAGAAGAAGATTACCAACA	59.987	142
LaES268	CL5726.Contig1_All_744_1	-	GCC(3*6)	ATTCGAATGCAGATGTCCTATTGCACACT[GCCGCCGCCGCCGCCGCC]ATGTTTTCTAGCAGAGCAAGTAGCTCGAGAAATGAAAA	ATTCGAATGCAGATGTCCTATTG	60.346	TTTTCATTTCTCGAGCTACTTGC	60.036	85
LaES269	CL5758.Contig2_All_748_3	GO:0009805//coumarin biosynthetic process;GO:0009423//chorismate biosynthetic process;GO:0009611//response to wounding;GO:0006499//N-terminal protein myristoylation;GO:0033587//shikimate biosynthetic process;GO:0009793//embryo development ending in seed dormancy;GO:0009073//aromatic amino acid family biosynthetic process;GO:0006865//amino acid transport	TCT(3*8)	GCTTCCACTATGGTGAGTAGCATTCACTTCTCTCCACCACCACCAGCACAACCAACTCTCTTCTCCAGGAAAAACCCAACACCTCTCTCTTTCCTTTCCAAACCCTTC[TCTTCTTCTTCTTCTTCTTCTTCT]AAATTATTCTGTGCATCCATCAACC	GCTTCCACTATGGTGAGTAGCAT	59.693	GGTTGATGGATGCACAGAATAAT	60.095	157
LaES270	CL5770.Contig2_All_751_1	GO:0042742//defense response to bacterium;GO:0045893//positive regulation of transcription, DNA-dependent	TG(2*6)	AATAGGTTTAGGCCTATGGTTCGTAATCGAGGATTATTGCATCGCCCGTACATCCACTCAATGCTTGCTATTGCTGCAGTCTGTGTT[TGTGTGTGTGTG]TTAATGCGAGATATGCCAAAACTT	AATAGGTTTAGGCCTATGGTTCG	59.788	AAGTTTTGGCATATCTCGCATTA	60.006	123
LaES271	CL5780.Contig1_All_753_1	GO:0009749//response to glucose stimulus;GO:0009744//response to sucrose stimulus;GO:0009750//response to fructose stimulus;GO:0006098//pentose-phosphate shunt;GO:0009651//response to salt stress;GO:0052546//cell wall pectin metabolic process;GO:0019521//D-gluconate metabolic process;GO:0046686//response to cadmium ion;GO:0052541//plant-type cell wall cellulose metabolic process	CT(2*6)	GTCGCTTCTTGTCAACTGATCTTAGCGTAGGCATTTCAATCCCTGCTTGATCGAGAATTTTTGCAGCG[CTCTCTCTCTCT]TCCTTCAAGCCACTAAGATATCGGCAATCAAG	GTCGCTTCTTGTCAACTGATCTT	59.942	CTTGATTGCCGATATCTTAGTGG	59.997	112
LaES272	CL580.Contig2_All_117_1	GO:0018283//iron incorporation into metallo-sulfur cluster;GO:0000302//response to reactive oxygen species;GO:0010039//response to iron ion;GO:0001887//selenium compound metabolic process;GO:0055072//iron ion homeostasis;GO:0010269//response to selenium ion;GO:0006534//cysteine metabolic process;GO:0009073//aromatic amino acid family biosynthetic process	TCG(3*8)	CGAAACTCTTCTCTCAGTCGAAATCCCTCTACTTCCCTGTCCCAAACCCTAACACTAATTTCACTAAAACTACTAGCTCAAAGTTTCATAGATTT[TCGTCGTCGTCGTCGTCGTCGTCG]GCGATAGCCACCACGTCACCGTATAAAGAAT	CGAAACTCTTCTCTCAGTCGAAA	60.171	ATTCTTTATACGGTGACGTGGTG	60.176	150
LaES273	CL5814.Contig2_All_754_1	GO:0006979//response to oxidative stress	GAT(3*5)	AGGTTTTTGCTGGAGAACCTTACCGTCACCAAAATTTATGGCAGATTGCATCTGACTCAAAAAATGGCGATATTTTAAAATTTGATGATAAATCCAATGAACAAAGTGG[GATGATGATGATGAT]GAGAGGCATGACCGCAAATAATTTTGATCCAATA	AGGTTTTTGCTGGAGAACCTTAC	60.05	TATTGGATCAAAATTATTTGCGG	60.052	158
LaES274	CL5818.Contig2_All_755_1	GO:0012501//programmed cell death;GO:0010255//glucose mediated signaling pathway;GO:0006096//glycolysis;GO:0016310//phosphorylation;GO:0051156//glucose 6-phosphate metabolic process;GO:0009747//hexokinase-dependent signaling	AAT(3*5)	CTTATCCTTCCCCGATATATGCTGCTACCTGGCAGGTATTAAATTAACCGTACCATCCGGGAAAAAATGCACTAAAGATTACACAAAATAAAAGTAACAAAA[AATAATAATAATAAT]TTCGGGCTCCCTTACTTATGACTCCGCAACAC	CTTATCCTTCCCCGATATATGCT	59.721	GTGTTGCGGAGTCATAAGTAAGG	60.069	149
LaES275	CL582.Contig1_All_118_1	GO:0006412//translation;GO:0019288//isopentenyl diphosphate biosynthetic process, mevalonate-independent pathway;GO:0019243//methylglyoxal catabolic process to D-lactate	GAA(3*5)	ACAAATGCTGCTGATGCTAATCTTGAGTCCGCAAAGCTCGGAGCTTTTGAACCCAACAGCTCCATTCGAGACCTTCATC[GAAGAAGAAGAAGAA]TGAGCCGATACCCTAACCATAGAAAAACTCAGAAGGGC	ACAAATGCTGCTGATGCTAATCT	60.297	GCCCTTCTGAGTTTTTCTATGGT	60.018	132
LaES276	CL5914.Contig5_All_759_1	-	GAA(3*6)	CGAATTTGATGTTTGAATTATGGGTTAGTATTTAATGGAGCATCTATAGATTTGGGAAAATCTCTTGTAGAAAAAATATCAGTAGGAGAAAAAAAAAAAAGGAAAAAAAAAGG[GAAGAAGAAGAAGAAGAA]GTACGTAGAAGGAGCTTATGCTTTTCCC	CGAATTTGATGTTTGAATTATGG	58.427	GGGAAAAGCATAAGCTCCTTCTA	60.22	159
LaES277	CL5914.Contig5_All_760_1	-	AGA(3*5)	ATCTGTGGTGTAGTGGTTTGGATTATCTAAAATCAGTGGGGAAAAAAAAGAAAAAAAGAAAAAAAGAAAGAGAGAGATCAAGTATTGAGTATTG[AGAAGAAGAAGAAGA]TGATATAGTCTTGGTATCAGATGGCGA	ATCTGTGGTGTAGTGGTTTGGAT	59.674	TCGCCATCTGATACCAAGACTAT	60	136
LaES278	CL5917.Contig1_All_761_1	GO:0006665//sphingolipid metabolic process;GO:0009058//biosynthetic process;GO:0016049//cell growth	GA(2*6)	TCTTTATCTGGGTCAGATTGGAACTGAGCTTTGTGAATATGTAAC[GAGAGAGAGAGA]ACGAATGAGGGGAAGATTCAAATATGAATCATGAGAGAGTCAAAATTGGGTACCGAGAGAGGTGACCAATTGAGAAGTCA	TCTTTATCTGGGTCAGATTGGAA	59.952	TGACTTCTCAATTGGTCACCTCT	60.16	137
LaES279	CL595.Contig3_All_119_1	GO:0019288//isopentenyl diphosphate biosynthetic process, mevalonate-independent pathway;GO:0055114//oxidation-reduction process	GC(2*6)	TTCAAGAGATACAAGGATCCAGCTATTCTTTAAGGAGGAAGACTGCAAGAAATAAAGCTACACAAGCACAA[GCGCGCGCGCGC]ACACAGATTATTCATGGCATCCCCCATGATTTCCGAGTTTTCATTTTGTTGTCT	TTCAAGAGATACAAGGATCCAGC	59.739	AGACAACAAAATGAAAACTCGGA	60.028	137
LaES280	CL5961.Contig1_All_765_1	GO:0006468//protein phosphorylation;GO:0007267//cell-cell signaling;GO:0035196//production of miRNAs involved in gene silencing by miRNA;GO:0009616//virus induced gene silencing;GO:0010267//production of ta-siRNAs involved in RNA interference	TTG(3*6)	GACTAACTGCACAAAGAGGCATTTGTAAGAAAACCAGCAAAAAACAGACTAAACCCATGTTA[TTGTTGTTGTTGTTGTTG]TGTGTGCGTGTGGGTGTTGGGATACATGGAGACCAATCGAGAAA	GACTAACTGCACAAAGAGGCATT	59.839	TTTCTCGATTGGTCTCCATGTAT	59.849	124
LaES281	CL5969.Contig2_All_768_1	-	TC(2*7)	GACTTCTACTTCTACGGCGATGA[TCTCTCTCTCTCTC]CCTCTCGCGATGATACCTGTCACGATCATACCTGTCCCTGCTTTGACTGCGGCTTTGCCTCCTATAATCCCTGTC	GACTTCTACTTCTACGGCGATGA	59.926	GACAGGGATTATAGGAGGCAAAG	60.327	112
LaES282	CL5.Contig3_All_1_1	-	AT(2*7)	TAAGTGACTTGATTGGCAGACCTGATTGACCCGATTGATTTGTTTGACGATCCTGATTGGCCTGGACTTGACATGATACCTATTGCTAGTAA[ATATATATATATAT]GCACTTGCACTAATGATCTGTGTTAGTTAACGAATCATGTACCGTGTATTGTG	TAAGTGACTTGATTGGCAGACCT	60.178	CACAATACACGGTACATGATTCG	60.18	159
LaES283	CL6026.Contig2_All_771_1	GO:0006355//regulation of transcription, DNA-dependent;GO:0009793//embryo development ending in seed dormancy	TGATAT(6*4)	TCGAAGATCTATCATGGGTTCA[TGATATTGATATTGATATTGATAT]TGATGATATACGAAGAAAAGAGCATGCCCTATGACACTCTTCTTTGACCGGT	TCGAAGATCTATCATGGGTTCAT	59.812	ACCGGTCAAAGAAGAGTGTCATA	60.047	98
LaES284	CL6115.Contig1_All_774_1	-	GAA(3*6)	CAAATGAAGGGAAGAAATCAGTGGAACAAATTGGGGAGGGAGAAAAAAAGAGGAGTTCACAACCAGCTCCAATCGAGAGTAAAACTTC[GAAGAAGAAGAAGAAGAA]AGATAAGTCATCCAATGAGGCTAAGGAGTCACAAGAAC	CAAATGAAGGGAAGAAATCAGTG	59.987	GTTCTTGTGACTCCTTAGCCTCA	59.936	144
LaES285	CL611.Contig2_All_120_1	GO:0016024//CDP-diacylglycerol biosynthetic process	TTC(3*5)	GCATCCCCCAATCCTAATATAAAATCAACCCATATCCTTCACGCTCTCCTTGCTTCCCT[TTCTTCTTCTTCTTC]TTTGTGATTCTAATGGCGATCGCGGTGGCGCTTGTGATGGTTCCTATTGGCGTCGTTTTTCTTGTAT	GCATCCCCCAATCCTAATATAAA	60.237	ATACAAGAAAAACGACGCCAATA	59.917	141
LaES286	CL6157.Contig1_All_775_1	-	GTG(3*5)	GTAGCGGTGGCAGTGGATTTGGGGGTGGACGTCGCGGTGGAC[GTGGTGGTGGTGGTG]GACGTGGCGGTTTTGGTGGTAGAGGAGGACGAGGACGTGGTGGTGGCAGGGGTCGTAGAAACTAAGGTCGAGGGAAGAAGATG	GTAGCGGTGGCAGTGGATT	61.083	CATCTTCTTCCCTCGACCTTAGT	60.135	140
LaES287	CL6162.Contig1_All_776_1	GO:0006508//proteolysis	CTT(3*6)	TGTCCTGTCCTTATTCCATCAATCTCTCTTTCTCTCTCTAAATTCAAGAAGAAATCAATGG[CTTCTTCTTCTTCTTCTT]CCTTCTTAATCTTTTGTGTTCTGTTAAGTATTTCATTGGTTCATGCTGC	TGTCCTGTCCTTATTCCATCAAT	59.717	GCAGCATGAACCAATGAAATACT	60.385	128
LaES288	CL6189.Contig1_All_780_1	GO:0006098//pentose-phosphate shunt;GO:0019288//isopentenyl diphosphate biosynthetic process, mevalonate-independent pathway;GO:0010207//photosystem II assembly	AGG(3*6)	CTAAAGTTGATCTGAGGAGCGTGCCCAAGTTCCGGGAGATTGCGGATTATTGCTTGCTGATGA[AGGAGGAGGAGGAGGAGG]AGAGGAGGAGCGGCCAACGAAAGAGAATTTCCACCGAGTCT	CTAAAGTTGATCTGAGGAGCGTG	60.43	AGACTCGGTGGAAATTCTCTTTC	60.122	122
LaES289	CL6192.Contig2_All_783_1	-	CTT(3*6)	TCAAGGCTTTGCATTACTAGGAGTTGCTGATTGCCTTC[CTTCTTCTTCTTCTTCTT]CCAGCAAGAGCTCTACTCCTCTCTCAACCAAGCTTTT	TCAAGGCTTTGCATTACTAGGAG	59.926	AAAAGCTTGGTTGAGAGAGGAGT	59.943	93
LaES290	CL6216.Contig1_All_784_1	GO:0009788//negative regulation of abscisic acid mediated signaling pathway;GO:0048589//developmental growth;GO:0000956//nuclear-transcribed mRNA catabolic process;GO:0016197//endosomal transport;GO:0006468//protein phosphorylation;GO:0016567//protein ubiquitination;GO:0006952//defense response;GO:0032940//secretion by cell	GTC(3*6)	CAGATCGTTATAATTGGAGTCGCG[GTCGTCGTCGTCGTCGTC]AAGGTCGTCGTTGTCGGTGAAGTCGACATCGAAGGAGGGAGAGGAAAGGAGAGAAAGGAC	CAGATCGTTATAATTGGAGTCGC	60.003	GTCCTTTCTCTCCTTTCCTCTCC	61.045	102
LaES291	CL6261.Contig1_All_785_1	-	GAA(3*5)	CGAAGCTAGGGATCGAAGTGGGGGCTGATGATGAAATC[GAAGAAGAAGAAGAA]GAGGCGAAGGAGAAGGGACTGGGAACCGAAGATGGCGCCATCGCAGAGAAGAGATTGCCGGTACT	CGAAGCTAGGGATCGAAGTG	59.971	AGTACCGGCAATCTCTTCTCTG	59.907	118
LaES292	CL6261.Contig1_All_786_1	-	GAG(3*5)	TATGGTTTGAAGAAGAAGCGAAGGAAGAA[GAGGAGGAGGAGGAG]AAAGACGGTTTGGGAGCGGATCCGAAGGAGAAAGAAGAGGCGGAGGATCCGAAGGAGAAAGGGGAAGAGGATGAGGGTTGAGAGAAC	TATGGTTTGAAGAAGAAGCGAAG	59.906	GTTCTCTCAACCCTCATCCTCTT	60.123	131
LaES293	CL6298.Contig1_All_788_1	GO:0016117//carotenoid biosynthetic process;GO:0055114//oxidation-reduction process	GCT(3*7)	AAAAGGGCTTTTCTCTTTTGAAGGGGACTGCCCGTTGGTGGAAA[GCTGCTGCTGCTGCTGCTGCT]GAATGTTGGAGCTTCGCGCCAAGACCGAGTGATTTTCCCGCCGGAATTTGAAATTCGAAACCAAGGGGTGCCAAATTCCAAAGGCTGAAGACATT	AAAAGGGCTTTTCTCTTTTGAAG	59.467	AATGTCTTCAGCCTTTGGAATTT	60.346	160
LaES294	CL62.Contig3_All_8_1	GO:0090305//nucleic acid phosphodiester bond hydrolysis;GO:0016070//RNA metabolic process	GAA(3*6)	TGTGCCAAAATCAAATTAGAAGGGGAAAATTTGAGAAAAGGGGGTG[GAAGAAGAAGAAGAAGAA]ACCAAGAACAGGGCCTCTTCCAGCTTCGTCGATGCCCATGATGCATGGCTCCGATGCCCATTTTGGTATTGGAGGAGCTGAACTCATCT	TGTGCCAAAATCAAATTAGAAGG	60.342	AGATGAGTTCAGCTCCTCCAATA	59.384	153
LaES295	CL6321.Contig3_All_790_1	GO:0006457//protein folding;GO:0046686//response to cadmium ion;GO:0000413//protein peptidyl-prolyl isomerization	CAT(3*5)	CCAGAGACCCTAAAATAAGCCATAACTCATAACAAACAGACCATTATTC[CATCATCATCATCAT]CACCAGCATCATCACAATCAATCAAAGA	CCAGAGACCCTAAAATAAGCCAT	59.881	TCTTTGATTGATTGTGATGATGC	59.959	92
LaES296	CL6324.Contig3_All_791_1	GO:0010468//regulation of gene expression;GO:0044699	TTGCTG(6*4)	ACCACCTACTTTGTGAGGTGAAAGGTTCTCCTCTCCTTCGGTCGTTCTTAGAAA[TTGCTGTTGCTGTTGCTGTTGCTG]TTGTTGCTGAGGATTATTAACGTTAAGTCCTCCTACACCTCCT	ACCACCTACTTTGTGAGGTGAAA	59.95	AGGAGGTGTAGGAGGACTTAACG	60.062	121
LaES297	CL6359.Contig2_All_792_1	GO:0016556//mRNA modification;GO:0010103//stomatal complex morphogenesis;GO:0019288//isopentenyl diphosphate biosynthetic process, mevalonate-independent pathway;GO:0009772//photosynthetic electron transport in photosystem II;GO:0010236//plastoquinone biosynthetic process;GO:0010207//photosystem II assembly;GO:0042372//phylloquinone biosynthetic process	TCGAAA(6*4)	AATTGATTCGATACTTTCACCGATGAACCCCATTTTTTTCGATTTCTTCTC[TCGAAATCGAAATCGAAATCGAAA]CCGAAATCAAAATCGAAACCCGAGACGATTAATTTG	AATTGATTCGATACTTTCACCGA	59.857	CAAATTAATCGTCTCGGGTTTC	59.844	111
LaES298	CL6366.Contig3_All_793_1	GO:0046520//sphingoid biosynthetic process;GO:0006633//fatty acid biosynthetic process;GO:0055114//oxidation-reduction process;GO:0009640//photomorphogenesis;GO:0016126//sterol biosynthetic process	CG(2*8)	AAATTCTTATTGGATCCGGTCTCGTGTGCGCCCTGTGCTCACA[CGCGCGCGCGCGCGCG]CACACGCACATATATATACGCCTAAATATTTCTCTAATCTTTATGTTGCCATTCGTGCACAGTTTATCAGAG	AAATTCTTATTGGATCCGGTCTC	59.71	CTCTGATAAACTGTGCACGAATG	59.821	131
LaES299	CL6384.Contig2_All_794_1	-	AGG(3*5)	ATACGGGGAGGTGTTCTGTTAATTGTTTCAGGAGGGACAATGGAATTAACAATGACCTTTTCTACAAA[AGGAGGAGGAGGAGG]TGGTGGAGGAGGAGAGGATGGAGGAGGAGGTGGAGGTGGAGATGGAGGGGGAGGAGGCAATAGGAATTCTTCTG	ATACGGGGAGGTGTTCTGTTAAT	60.018	CAGAAGAATTCCTATTGCCTCCT	60.102	157
LaES300	CL6390.Contig1_All_795_1	GO:0045454//cell redox homeostasis	GAT(3*7)	AGAGAGGTCGTGTAGAGGACGACGGTGGGTTTCGAGAGCTGGGGTTTGATGAGGGGAG[GATGATGATGATGATGATGAT]GGTAGGTGAAGGATCGAGAGAGGAATTGGGGGAATTTCTTTGAAGAAGAAG	AGAGAGGTCGTGTAGAGGACGA	60.448	CTTCTTCTTCAAAGAAATTCCCC	59.617	130
LaES301	CL6400.Contig4_All_797_1	GO:0006098//pentose-phosphate shunt;GO:0010304//PSII associated light-harvesting complex II catabolic process;GO:0015996//chlorophyll catabolic process;GO:0006508//proteolysis;GO:0010206//photosystem II repair;GO:0019761//glucosinolate biosynthetic process	GAA(3*6)	TGAGAAAACATCACTTTTGGGATTGAAATAGGAACTGGAG[GAAGAAGAAGAAGAAGAA]GCTAGAAATTTGAGACCTTTAGGGTTTTTGTTGGAGCTGATA	TGAGAAAACATCACTTTTGGGAT	59.864	TATCAGCTCCAACAAAAACCCTA	60.01	100
LaES302	CL6411.Contig1_All_798_1	GO:1901959//positive regulation of cutin biosynthetic process;GO:0009744//response to sucrose stimulus;GO:0006355//regulation of transcription, DNA-dependent;GO:0019432//triglyceride biosynthetic process;GO:0006110//regulation of glycolysis	TCT(3*6)	CCCAATTCACTGCAATTAACAATTCTCCAC[TCTTCTTCTTCTTCTTCT]TCCTCTCCCTTCAACCCTTCTCCTAATGGCCATCAAATC	CCCAATTCACTGCAATTAACAAT	60.121	GATTTGATGGCCATTAGGAGAAG	61.122	87
LaES303	CL6430.Contig4_All_801_2	-	TTC(3*5)	CCTTCTAGAACCTTCCAGATCCTTCTTCTCCTCTTCTCCAACGTCTTCCCCGTCTATCTCTTCCTT[TTCTTCTTCTTCTTC]CACAATCTCATCCTCCTCATAGATCTCCTCTTCATACTCCTCCTCTTCCTCATACGC	CCTTCTAGAACCTTCCAGATCCT	59.283	GCGTATGAGGAAGAGGAGGAGTA	61.093	138
LaES304	CL6442.Contig3_All_802_2	-	TGAGGG(6*4)	GAGTATCTGGGTTGGAGGTAAGGGGGTTCTTGATTGGGATCATGAACAGGGTTAGGGTTAGGGTTAGGGTGAGGTTGAGGGTGAGGT[TGAGGGTGAGGGTGAGGGTGAGGG]TCAGGAGGATAAGGGTAGCGATATGGGTAAGGACTT	GAGTATCTGGGTTGGAGGTAAGG	60.241	AAGTCCTTACCCATATCGCTACC	59.784	147
LaES305	CL6452.Contig2_All_804_1	GO:0050896//response to stimulus;GO:0050789//regulation of biological process;GO:0044763	GTC(3*7)	TCAAAGTCACAACCAAAATCCTTCTCCATCTCTTCATCTTCATCATTGGAGGGAGAGGAAGAAGAGCAGGACAT[GTCGTCGTCGTCGTCGTCGTC]ATCTTCTTCGTCATCAGAGGAGTAGG	TCAAAGTCACAACCAAAATCCTT	59.9	CCTACTCCTCTGATGACGAAGAA	59.893	121
LaES306	CL6468.Contig2_All_805_1	GO:0010218//response to far red light;GO:0010264//myo-inositol hexakisphosphate biosynthetic process;GO:0010114//response to red light;GO:0010207//photosystem II assembly;GO:0006352//DNA-dependent transcription, initiation;GO:0009658//chloroplast organization;GO:0045893//positive regulation of transcription, DNA-dependent;GO:0071483//cellular response to blue light	GAG(3*6)	ATGACGATGTGGTGAGGAGTAGTAATAATAGGAC[GAGGAGGAGGAGGAGGAG]GAATAAAGAAGGGGAAATTAAATGTAATTATAATTTTAGCGGGGAAGATGATGATGAAATTGAGAAATTGGC	ATGACGATGTGGTGAGGAGTAGT	59.937	GCCAATTTCTCAATTTCATCATC	59.806	124
LaES307	CL6479.Contig3_All_806_1	-	AG(2*7)	GATGGGAGCTTTTCTTGACCTATGGTTTAGGATTTGGGGGGAAATCGTTGCTTGGGGATGAAGGAATACCTGATTTGGGAGGGAAGGATGGAATTAGGGTTAGGGTC[AGAGAGAGAGAGAG]ACAGAGTGAAAATTGGGGAAAAGAG	GATGGGAGCTTTTCTTGACCTAT	59.984	CTCTTTTCCCCAATTTTCACTCT	59.992	146
LaES308	CL6524.Contig1_All_808_1	GO:0009753//response to jasmonic acid stimulus;GO:0009694//jasmonic acid metabolic process	TGA(3*6)	CTTCGAGCAAACGAAGAAGAAAT[TGATGATGATGATGATGA]TAGTAGAGATGTAGAAGATGAGTCTTTGAAATTGGACAAAAGGGGATTGTTGGGTCGAAAGTAGGATCGAGAATT	CTTCGAGCAAACGAAGAAGAAAT	61.188	AATTCTCGATCCTACTTTCGACC	59.984	116
LaES309	CL6532.Contig1_All_809_1	-	TAG(3*6)	AGTTGCTACCACTTCCAATCTCAAGCAACCATCATTATATCCATCTGAATCAAGTATTGATTACTAGCAT[TAGTAGTAGTAGTAGTAG]TATCAAAGTTCTATGCAGGCAAAA	AGTTGCTACCACTTCCAATCTCA	60.178	TTTTGCCTGCATAGAACTTTGAT	60.141	112
LaES310	CL6558.Contig2_All_810_1	-	GCTGCC(6*4)	ACGCCGACATGTAAAAATCCGGCGGCGAATTGTCCCCCGTGGATCCGCCATCACCTCCGGCACT[GCTGCCGCTGCCGCTGCCGCTGCC]GCTCGTCGTCGAGTTTTCCTGTGGGAAATGGAT	ACGCCGACATGTAAAAATCC	59.829	ATCCATTTCCCACAGGAAAACT	60.928	121
LaES311	CL6596.Contig3_All_817_2	-	CAT(3*5)	TCGCTACATGATCAGACAACCTATTACTTATTCCCACCGA[CATCATCATCATCAT]CTAGCCGAAGTCACCAAGAAGTTGAAAGCAC	TCGCTACATGATCAGACAACCTA	59.783	GTGCTTTCAACTTCTTGGTGACT	59.846	86
LaES312	CL6604.Contig1_All_818_1	GO:0007267//cell-cell signaling;GO:0009793//embryo development ending in seed dormancy;GO:0006342//chromatin silencing;GO:0006306//DNA methylation;GO:0008380//RNA splicing;GO:0035196//production of miRNAs involved in gene silencing by miRNA;GO:0010267//production of ta-siRNAs involved in RNA interference;GO:0009616//virus induced gene silencing	GAC(3*7)	ATATTTGCTAAAGTTCCACGCAAAAAGTCTGGCCCGAGTGCTTATCAAAGGCAGGAGAGAGAAGCAGCTCAGTTTGCGAAGAAGCAAACTCGTTACAAGCTGCTAGAT[GACGACGACGACGACGACGAC]AATAATTTGACATCTATCACCCAGCAG	ATATTTGCTAAAGTTCCACGCAA	60.038	CTGCTGGGTGATAGATGTCAAAT	60.387	156
LaES313	CL6628.Contig2_All_819_1	GO:0006633//fatty acid biosynthetic process	AG(2*6)	CCATCTCAAACGACTAAGTGAGGAGAA[AGAGAGAGAGAG]ATTTAAAGCATGGGGATTGAGAATTTTTAATGGGGGTTGAAAATGGAGTTGAGTGTTTGATTTGTG	CCATCTCAAACGACTAAGTGAGG	60.171	CACAAATCAAACACTCAACTCCA	60.06	105
LaES314	CL6726.Contig1_All_821_1	-	CAGGTG(6*4)	GTTCCTCCTTCTTTGGCTCTGGTTCAGGTT[CAGGTGCAGGTGCAGGTGCAGGTG]CAGGCTCAGGTGCAGGTGCAGGTTTTGGTTCGGGTACGGGTTCGGGAACGGGTTCAGGTACAGGTTCAGGTG	GTTCCTCCTTCTTTGGCTCTG	60.368	CACCTGAACCTGTACCTGAACC	60.827	126
LaES315	CL672.Contig2_All_127_1	GO:0010118//stomatal movement;GO:0009625//response to insect;GO:0031348//negative regulation of defense response;GO:0009867//jasmonic acid mediated signaling pathway;GO:0042742//defense response to bacterium;GO:0009611//response to wounding;GO:0009909//regulation of flower development;GO:0031146//SCF-dependent proteasomal ubiquitin-dependent protein catabolic process;GO:0009641//shade avoidance;G…	GGA(3*6)	ATATTGCTGAGTAGCGAACAAGGATTGTCATCATCAACATCGTTGTTGGAGGTGGATTTG[GGAGGAGGAGGAGGAGGA]TGGAGGATGGTGGTCGAAATCTGAACAGATCGATGAGC	ATATTGCTGAGTAGCGAACAAGG	59.826	GCTCATCGATCTGTTCAGATTTC	60.229	116
LaES316	CL6734.Contig1_All_822_1	-	CAG(3*6)	ATCGTCCACTTCACTATCCCCGCAACCTTCCCTTGCCTGAT[CAGCAGCAGCAGCAGCAG]CGGCGGCAGCACCTTGAGCAGTTAGGGCTTGCTTGAGATTGT	ATCGTCCACTTCACTATCCCC	60.205	ACAATCTCAAGCAAGCCCTAACT	60.65	101
LaES317	CL6739.Contig1_All_823_1	GO:0009554//megasporogenesis	CTG(3*6)	GTCCATCCAGTTCTGATCCTTCCGTTTAAAAGCAGGCGTCCAAGAGGCAACAACAGCACAATGCAGCCAAGCATCCTTCCATGAAAGAGGGGCCGCTGCT[CTGCTGCTGCTGCTGCTG]AGGCGGTGGCTGCGCGTACTGAGGCGGGTAG	GTCCATCCAGTTCTGATCCTTC	59.942	CTACCCGCCTCAGTACGC	59.42	149
LaES318	CL6739.Contig1_All_824_1	GO:0009554//megasporogenesis	ATG(3*5)	GTTGCTGCTGGTTGTAGTAGCTC[ATGATGATGATGATG]TTGACGGAGATAGATTTTTTTGTAGAGGAAAGATATCGTTGAGATTTTTTTTTTTTTTTTTTGTATTCCTTAGAGGAAAAAAAATCGAGCTTTGAAGAAAAAATGAGAGAATTTGGGATTT	GTTGCTGCTGGTTGTAGTAGCTC	60.497	AAATCCCAAATTCTCTCATTTTT	57.333	159
LaES319	CL6750.Contig1_All_827_4	-	CA(2*6)	AGTTCCGAGTTAAAAGAGAAGCGCACACC[CACACACACACA]GAGACAAAGGTCCAAGCATTAATGATGCGTCTCTAGAAAGGTATTGGAGTTTGACATGTGTTGTAGC	AGTTCCGAGTTAAAAGAGAAGCG	60.406	GCTACAACACATGTCAAACTCCA	60.088	108
LaES320	CL6765.Contig1_All_828_1	-	CGC(3*6)	CCGGAATCGAATCCTCTACCGGTAGAGG[CGCCGCCGCCGCCGCCGC]CGAAGGCGTACCCCCTCAACCGGACTCCACCGCCGCCGAGAGAGTCGAGGAAGTGGGAG	CCGGAATCGAATCCTCTACC	60.787	CTCCCACTTCCTCGACTCTCT	59.999	105
LaES321	CL6765.Contig2_All_830_1	-	CAG(3*5)	ACCATAATCGCTCAGTCAGATT[CAGCAGCAGCAGCAG]CTTCTTGCTGGCGGAGGCGCTCAAGGGCTTTGTGGTGGGCCCAGGTCTCGAGGGTGAGGTCGGGCTTGGCGTTGAGGCCGACGCCGAGGATGACGATGGTGAGGAAGGAGGTGACGTAGCAG	ACCATAATCGCTCAGTCAGATTC	59.634	CTGCTACGTCACCTCCTTCCT	60.822	159
LaES322	CL6765.Contig2_All_831_1	-	CGG(3*6)	CTCCCACTTCCTCGACTCTCTCGGCGGCGGTGGAGTCCGGTTGAGGGGGTACGCCTT[CGGCGGCGGCGGCGGCGG]CGCCTCTACCGGTAGAGGATTCGATTCCGG	CTCCCACTTCCTCGACTCTCT	59.999	CCGGAATCGAATCCTCTACC	60.787	105
LaES323	CL6778.Contig2_All_832_1	GO:0048731;GO:0044767	CTCAAG(6*4)	CCTGCTCAATCTCAATCTCAAT[CTCAAGCTCAAGCTCAAGCTCAAG]ATCGTGGAGCAGATGCTTGGGGTGATAAAGCTCAATCATTGATAAAAACTGCTCAACAGTCTAGCATAGGCAATG	CCTGCTCAATCTCAATCTCAATC	60.222	CATTGCCTATGCTAGACTGTTGA	59.438	121
LaES324	CL6792.Contig1_All_834_1	-	GAA(3*5)	TGGATATGAAAGTGAAGGTGGACATGGTGGAAAAGATGGTTGCAAAGAAAAATGCT[GAAGAAGAAGAAGAA]GTTGGAATAGGGGACAAAGAAATAGAGGGCGTGGAAATGGATGAGGCTGAGGACACGAAAGAAGAGGATA	TGGATATGAAAGTGAAGGTGGAC	60.235	TATCCTCTTCTTTCGTGTCCTCA	60.248	141
LaES325	CL6868.Contig2_All_836_1	GO:0010363//regulation of plant-type hypersensitive response;GO:0006612//protein targeting to membrane;GO:0009963//positive regulation of flavonoid biosynthetic process	TAC(3*5)	CTTCAAAGAAATCCCTGATGATGCCCGCATCGTCTCCATCAACGAGCCCCTCAAGAACCATAA[TACTACTACTACTAC]TGCTAGGGTCCCCCCGGACAATTCTATAAGGACGACCAAGTACTCCCT	CTTCAAAGAAATCCCTGATGATG	59.952	AGGGAGTACTTGGTCGTCCTTAT	59.454	126
LaES326	CL6870.Contig1_All_837_1	-	TCT(3*5)	CCCTTGTTCTTTAATATCCACTCCTTCTTCTCTATTATTG[TCTTCTTCTTCTTCT]TCAGATAGGGATTAGAGGTGAATGACTTGGCGATGGAGGAGGAAGATGATGATGGAGAAGCAAAAGATGCAAAGTTGAAG	CCCTTGTTCTTTAATATCCACTCC	59.323	CTTCAACTTTGCATCTTTTGCTT	59.946	135
LaES327	CL6874.Contig2_All_839_1	GO:0006508//proteolysis	AT(2*6)	TGATTGAAGTCCTAGAATGGCTTTATTAAAGCTTTGCATTGAAATCTCATCTTGTTCTGTTCTGCATAGTTGGGCATGC[ATATATATATAT]AATTTCAACTAAGATTGAAAATTTACCTTTTACAAGAGGTTTCGAAGTTATTCAAATCTCGTTCGCATC	TGATTGAAGTCCTAGAATGGCTT	59.277	GATGCGAACGAGATTTGAATAAC	59.989	160
LaES328	CL6934.Contig2_All_840_1	-	AGA(3*5)	AGATCAGATTGAGATCGATGAGGCGAAAG[AGAAGAAGAAGAAGA]ACAAATTGAAGATGTTGAAGAAGTCGAAGATTACTTCTAATTCTCAAGAGATCCATGTGAGGGCCGCTGGTACCGTGATCGCCTGATAAAAATTAA	AGATCAGATTGAGATCGATGAGG	59.688	TTAATTTTTATCAGGCGATCACG	60.323	140
LaES329	CL6953.Contig1_All_841_1	GO:0080167//response to karrikin;GO:0043090//amino acid import	CT(2*7)	GCACTCTCACTCTGTTCACACA[CTCTCTCTCTCTCT]CACACACACATATATTCATTCACATATTCTTCTTTGCCATCAAATTAAGTATCTTTTATTCAAGATTGCCATGGGAACCCAAGCTCCTTCCCCAATCAACCATGTCAACAATAACCAA	GCACTCTCACTCTGTTCACACAC	60.011	TTGGTTATTGTTGACATGGTTGA	60.138	154
LaES330	CL7001.Contig2_All_844_1	-	ATC(3*6)	TATCTGGCCAAATGTTCTTCTTCCTTCTCCTCTAACCATG[ATCATCATCATCATCATC]AACCTCCTCCCCCAAAAATCAAACCCATCTCCAAAAC	TATCTGGCCAAATGTTCTTCTTC	59.622	GTTTTGGAGATGGGTTTGATTTT	60.43	95
LaES331	CL7034.Contig1_All_847_1	GO:0009740//gibberellic acid mediated signaling pathway;GO:0009910//negative regulation of flower development;GO:0010468//regulation of gene expression;GO:0009416//response to light stimulus;GO:0010187//negative regulation of seed germination;GO:0009735//response to cytokinin stimulus;GO:0010380//regulation of chlorophyll biosynthetic process;GO:0007623//circadian rhythm	TTG(3*5)	ATTGCTTGATCCTCCTAATGACAAGTGATCATGTGGCTC[TTGTTGTTGTTGTTG]CTGCTGTTGTGGACGTAGACGATACTCTTCATGCATTGATCCTTGATCTTGCGGGGTATTAGATAGAATTGCGCATGAGAGTGAT	ATTGCTTGATCCTCCTAATGACA	59.979	ATCACTCTCATGCGCAATTCTAT	60.136	139
LaES332	CL7044.Contig3_All_851_1	-	ACCGCC(6*4)	AGCATCCATAGTTGCAATGACCGCCACCGCCATGGCCAGGGTA[ACCGCCACCGCCACCGCCACCGCC]ATGGCCAGGGTAACCGCCACCTCCACCGTGGTACCCCCCACCTCCGTAACCAGGACCGTATCCGCCACCTCCATATTTTTGTTCGACAA	AGCATCCATAGTTGCAATGACC	61.258	TTGTCGAACAAAAATATGGAGGT	59.765	156
LaES333	CL7046.Contig1_All_852_1	-	GAGGTG(6*4)	ATGTAGCCTTTTGTGTTGCATTTGCTCTTGAAGGGACACTAC[GAGGTGGAGGTGGAGGTGGAGGTG]GCCCACTAAGCGGAGGAGCCCGAAATGGAGGAGACGGAGACGGAAATGCTGTCGACTGAACTTTTGGACGAATAT	ATGTAGCCTTTTGTGTTGCATTT	59.952	ATATTCGTCCAAAAGTTCAGTCG	59.552	141
LaES334	CL7068.Contig3_All_853_1	GO:0006333//chromatin assembly or disassembly	TC(2*6)	TACGAGAGCCTTTACCTTTTGTGAGCTTGCCATTGACATTTGCAAACTCCTTCTGTAGAAGAGCACTAGCACGATTATCCAAGTTGGGAGCACGAGGCAAAAATG[TCTCTCTCTCTC]CAAGGGTTACTGGAGCAATCTTTCTT	TACGAGAGCCTTTACCTTTTGTG	59.835	AAGAAAGATTGCTCCAGTAACCC	60.018	143
LaES335	CL706.Contig1_All_128_1	GO:0006810//transport	ATC(3*5)	CCCTAATCTCCTTCACTCTCCTCTCTGTCCGATCCCTCAGATCCCAACCCCATCAAATCTCCACCTCTTCTCATCCTCTCAACCT[ATCATCATCATCATC]TTCTTCTTCGTCTAATTGTCGATCG	CCCTAATCTCCTTCACTCTCCTC	59.738	CGATCGACAATTAGACGAAGAAG	60.263	125
LaES336	CL7081.Contig3_All_854_1	GO:0009755//hormone-mediated signaling pathway	GA(2*6)	GCCAATGCTATTGTTTTGGTAAGAAAAGATCCTATCATTGCGATTCGTATAACATGCACAAACAAGTATTGCAACTTTAATTGAGATTT[GAGAGAGAGAGA]AGGGGTTAAGAATCAAAAGATCGCGTGATGAATGGAATTAGACTGGACCGGAGAGTT	GCCAATGCTATTGTTTTGGTAAG	59.917	AACTCTCCGGTCCAGTCTAATTC	60.015	158
LaES337	CL708.Contig1_All_129_1	-	TGA(3*6)	AATGCAGAGTAAAATAATGGCGACTGCTTCCATT[TGATGATGATGATGATGA]TCAAACTCAGCAGCAAAACAAACCCAAGAAGAAGAAAAAGAAGAAGAATAAACAGAAGGAGAATAATCAAGATGGGTTTGAGAGAAAACTGAAAG	AATGCAGAGTAAAATAATGGCGA	60.006	CTTTCAGTTTTCTCTCAAACCCA	59.785	147
LaES338	CL709.Contig2_All_130_1	GO:0070918//production of small RNA involved in gene silencing by RNA;GO:0035194//posttranscriptional gene silencing by RNA;GO:0006950//response to stress	GCA(3*5)	CAAAGACCAAAAACCATTGTAGGCACAATCTCTCCAAT[GCAGCAGCAGCAGCA]CACCAAACCTCCCCAAGCTCAAACACCAAGTGCTCACCATTGGCCAATGCCGATCTATAAGCAACACAAGATTGTCCCTC	CAAAGACCAAAAACCATTGTAGG	59.795	GAGGGACAATCTTGTGTTGCTTA	60.528	133
LaES339	CL712.Contig3_All_131_1	GO:0010540//basipetal auxin transport;GO:0010118//stomatal movement;GO:0006468//protein phosphorylation;GO:0009414//response to water deprivation;GO:0042538//hyperosmotic salinity response;GO:0007275//multicellular organismal development;GO:0019722//calcium-mediated signaling	CT(2*9)	ACCCACTGATCTACCCATCTTCTTC[CTCTCTCTCTCTCTCTCT]ACTTTCTCTTTCCTGCCCTCTTCGCTGCTTTTTCTCTCTAAACCCCCCAAAAAAAATTCCCAAAATTTCCCCTTTAAAATGGAAGAGATTTCGTCCTC	ACCCACTGATCTACCCATCTTCT	60.253	GAGGACGAAATCTCTTCCATTTT	59.965	141
LaES340	CL7150.Contig1_All_858_1	-	CAT(3*6)	CTCGATACCGGTCATTTCTACAGTCTCAGGGTGAAAATTCTTCCTTAG[CATCATCATCATCATCAT]CCTACCCCACTGCTACTATGGTGAGAGGTAATCATACTGCTTATCTTACATCACATCCTTCTTGAGATTGGGTCATT	CTCGATACCGGTCATTTCTACAG	60.028	AATGACCCAATCTCAAGAAGGAT	60.196	143
LaES341	CL715.Contig3_All_132_1	GO:0009987//cellular process	GGAGCC(6*4)	TATAGTCGGAGTCCGGATAAGGTTCGGACGTGGGGGTACGGCAGCAGCGATGATAGCAGGAGCCGGAGTAGAAGCAGGAGTT[GGAGCCGGAGCCGGAGCCGGAGCC]GGAGTCGTAGTAGGAGCTGGAGCAGGAGTCGTAGTAGG	TATAGTCGGAGTCCGGATAAGGT	60.224	CCTACTACGACTCCTGCTCCAG	60.448	144
LaES342	CL7174.Contig2_All_859_1	GO:0048856//anatomical structure development;GO:0007275//multicellular organismal development	TGC(3*6)	TTGTTAACTGATCCAAGTCCACCCATTAACCGGTTTCCCATATCT[TGCTGCTGCTGCTGCTGC]TGATGGTTCATGGTCATTACATCCCGCGACATATGATTCATTCCAATT	TTGTTAACTGATCCAAGTCCACC	60.268	AATTGGAATGAATCATATGTCGC	60.062	111
LaES343	CL7196.Contig1_All_860_1	GO:0006810//transport	GAT(3*6)	TGATTTTGTTGCGAAAAATTGATCAAATATCTGATTTTTATTTGGAA[GATGATGATGATGATGAT]GAAAACAACATGAAAGAGGAAGCTACTCA	TGATTTTGTTGCGAAAAATTGAT	60.678	TGAGTAGCTTCCTCTTTCATGTTG	59.948	94
LaES344	CL7251.Contig2_All_865_1	-	CTG(3*5)	ACCTGCTTCTTCATTTCTCCTCTATTCAT[CTGCTGCTGCTGCTG]CTCCTGCTCCGACTTACAATTGATGTGTCTCTGAGCATAATTCTGATTCCAGAATGTTTAGCTTTTGTAATGTCCTCTGCGACATGAAT	ACCTGCTTCTTCATTTCTCCTCT	59.908	ATTCATGTCGCAGAGGACATTAC	60.395	133
LaES345	CL7273.Contig3_All_866_1	-	GAG(3*5)	AACAGGATCTTGATTTTGATTGGGCACGGATTTAACTTTGCCCTTCAATTTGGGCGCGAATCGAACAGACCTAGAAC[GAGGAGGAGGAGGAG]CATCGAGATCCATGGGGGAATCGAGGTCAAAGAGGTCGAAGGTTTTA	AACAGGATCTTGATTTTGATTGG	59.363	TAAAACCTTCGACCTCTTTGACC	60.829	139
LaES346	CL7308.Contig2_All_867_1	-	GAG(3*5)	GCAAAGAATGGTGCATATAGGAGGGGCCGGGTTGCTGAGGAGGTGGCCCCCCGTATTGGTATT[GAGGAGGAGGAGGAG]GTGGTGGTAGAGGGTTTACGGGGATTG	GCAAAGAATGGTGCATATAGGAG	60.003	CAATCCCCGTAAACCCTCTAC	59.712	105
LaES347	CL7328.Contig1_All_870_1	-	ACC(3*5)	AGGCCAATTATTTTCTACCATCCCACTACTAGTGCT[ACCACCACCACCACC]ACAATTAGCGCTACTCAACCTTCTAGACTGAGGGCTAATACTATCAGGGCTCTCCGAAC	AGGCCAATTATTTTCTACCATCC	59.621	GTTCGGAGAGCCCTGATAGTATT	60.004	110
LaES348	CL7388.Contig1_All_871_1	-	CAA(3*5)	TCACCAATAGCGGCAATACTAATAGCACTCCGAATGCGGCAAGCTTCTTGATTAACTCTGATCAATT[CAACAACAACAACAA]TGCTAGTGCAAGTGCGGATTCGATGAGTCTCTTCGCGGGCGTTTCATCCCTCTACAACAACAATAACGCACTGG	TCACCAATAGCGGCAATACTAAT	59.903	CCAGTGCGTTATTGTTGTTGTAG	59.626	156
LaES349	CL7400.Contig2_All_875_1	-	GAA(3*5)	CGAACCATTAAGGACAAGAAAGAAGAAGGC[GAAGAAGAAGAAGAA]GAGAACGACGATGGCGATTTCGTAAATAAGGCAAC	CGAACCATTAAGGACAAGAAAGA	59.654	GTTGCCTTATTTACGAAATCGC	59.999	80
LaES350	CL7403.Contig6_All_876_1	GO:0005992//trehalose biosynthetic process	GTC(3*5)	GACGTCGGAGTTGACGCTGTTGGCGCG[GTCGTCGTCGTCGTC]GAGCTCCGTCAGCGTGCCCGGGACCGTCATGACACGTGTCATCCGCTTGGAGCGCATCCCGCCACCGCCGCCGACCGACGGGTAGTTGCCGGCGGCGAGATCGAGGAGGTTGGTGTAC	GACGTCGGAGTTGACGCT	59.988	GTACACCAACCTCCTCGATCTC	60.001	160
LaES351	CL7438.Contig1_All_880_1	GO:0006399//tRNA metabolic process;GO:0045036//protein targeting to chloroplast;GO:0009793//embryo development ending in seed dormancy;GO:0016310//phosphorylation;GO:0016226//iron-sulfur cluster assembly;GO:0010228//vegetative to reproductive phase transition of meristem;GO:0009658//chloroplast organization;GO:0045893//positive regulation of transcription, DNA-dependent;GO:0009073//aromatic amino…	GAG(3*5)	CGTAGTTTGAGACCTTGAATTGGATGAATCTGGAAGGGATCCATTATGTGAA[GAGGAGGAGGAGGAG]CCGTTCTTGACAAGCAAGAGAGGAGGATGATGAGGGGCATTTTTGGAAGGGAACATAATAGATGGTGGAGTTTGGAGTTTTGTA	CGTAGTTTGAGACCTTGAATTGG	60.042	TACAAAACTCCAAACTCCACCAT	59.791	151
LaES352	CL7456.Contig1_All_886_1	-	AAG(3*5)	ACTCAATGTGCTACTTTGGTGGTGGCA[AAGAAGAAGAAGAAG]AGCTGGAAGCTTATCGTGCAGTTCATTTTCCTGCATTGACACTTCTTAAGAAGACCAAAAGGATACCACC	ACTCAATGTGCTACTTTGGTGGT	59.978	GGTGGTATCCTTTTGGTCTTCTT	59.769	112
LaES353	CL7509.Contig2_All_890_1	GO:0009306//protein secretion;GO:0000910//cytokinesis;GO:0006623//protein targeting to vacuole;GO:0010200//response to chitin;GO:0006944//cellular membrane fusion;GO:0030968//endoplasmic reticulum unfolded protein response;GO:0048193//Golgi vesicle transport;GO:0006904//vesicle docking involved in exocytosis	GAA(3*6)	TCGATCTCGCAGTTAGAGTTTTTATCTTCAATGATACAGTTGAAATCAAAAC[GAAGAAGAAGAAGAAGAA]ATTGGGGGATTAGGGTTTGGCCGTCTCGAGAGGGGATTAGGGATCTGAGGCCTTTTCCCACTCTCGGGACGTTGCAGAGAGATAGAGAG	TCGATCTCGCAGTTAGAGTTTTT	59.573	CTCTCTATCTCTCTGCAACGTCC	59.674	159
LaES354	CL7551.Contig1_All_893_1	GO:0006346//methylation-dependent chromatin silencing;GO:0090241//negative regulation of histone H4 acetylation;GO:0006344//maintenance of chromatin silencing;GO:0009294//DNA mediated transformation;GO:0044030//regulation of DNA methylation;GO:0006349//regulation of gene expression by genetic imprinting;GO:0006200//ATP catabolic process;GO:0032197//transposition, RNA-mediated;GO:0051574//positive…	TCT(3*5)	TGCAGTCTTTGCTCTTCCAGTATTATATTGTGTAGTAGCCTTCCTCTTCCGACGCCTCTTCCCATTAGGAGCGCCC[TCTTCTTCTTCTTCT]TCGGCTTTGACCTCTACAGCATTCACGGTGATGTCATCCATTTTCTCGAGCAGAAACTCAGAGTAAAGC	TGCAGTCTTTGCTCTTCCAGTAT	60.438	GCTTTACTCTGAGTTTCTGCTCG	59.854	160
LaES355	CL7556.Contig1_All_894_1	-	GAT(3*5)	GAGGATGAATACGAAGCTCTGAATTTG[GATGATGATGATGAT]GCTGAGGTTAGTGTGATGAAACGGCCACTCAAGTCTATTCCTATGATGATGGATAAGCCAATGAAAAAGGAGAACTCT	GAGGATGAATACGAAGCTCTGAA	59.87	AGAGTTCTCCTTTTTCATTGGCT	59.79	120
LaES356	CL7587.Contig1_All_896_1	-	AG(2*6)	GCCTCTAAAATCTCAGGGAAAAAAAAATTATAACTGAAATTTCT[AGAGAGAGAGAG]ATAGACACTCAAAAACACAAGTTTTCTCTTTAGATTTTCGAGAGAGGATCTTCCAATTTCCCCCAATCTATTTCCCTTTTGATTACACCCC	GCCTCTAAAATCTCAGGGAAAAA	60.083	GGGGTGTAATCAAAAGGGAAATA	60.284	147
LaES357	CL7588.Contig1_All_897_1	-	TG(2*6)	ATGTTTGTTGTACACAAGGGAGCTTGTGTCTTGGTGTGATGCTGTAT[TGTGTGTGTGTG]ATTTTGAGAAGAGATTAGAGTGTGAGAGTGAAGTGAGATGGGGGGTCGGTTTGTTTGTTGGGTAGGAATATTGTGTTGTCA	ATGTTTGTTGTACACAAGGGAGC	60.329	TGACAACACAATATTCCTACCCA	59.257	140
LaES358	CL7610.Contig1_All_898_1	GO:0006355//regulation of transcription, DNA-dependent	TAT(3*5)	AGTAGTACTTGGTGGAGCTGCTGCCCTCGAAGAGAAGGATCTGATGTCATAAGGCTCTGAAGGTAAGTGTTAC[TATTATTATTATTAT]TACTAGTACTGTTCATCATTTGGTGCAGCTTCAACATATGATTATTATCTCGGTGAAAGCTAGAAAGC	AGTAGTACTTGGTGGAGCTGCTG	60.013	GCTTTCTAGCTTTCACCGAGATA	59.218	156
LaES359	CL7619.Contig1_All_899_1	-	GAA(3*6)	ATTTGAGAGTAGTGATGGCGGTAGCAGTAGTGGTCGTAGTT[GAAGAAGAAGAAGAAGAA]GTTGTTGAGTTGGGGGTGGGATCTGAAGAGATGAGATCCATAAGAGTAGTCCCCG	ATTTGAGAGTAGTGATGGCGGTA	60.035	CGGGGACTACTCTTATGGATCTC	60.335	114
LaES360	CL7666.Contig2_All_901_1	-	GAA(3*5)	AAAACAATAATAAGAGCCACCCGAGTTGAT[GAAGAAGAAGAAGAA]GGATTTGTCATGATGAAGACTAACTATATTTTTTCTCCTAGCAATACTTTGGGAGATATATATGTACATATACATGTGACAAATTTATGGTGTGGGAT	AAAACAATAATAAGAGCCACCCG	60.564	ATCCCACACCATAAATTTGTCAC	59.87	143
LaES361	CL769.Contig2_All_143_1	GO:0006094//gluconeogenesis;GO:0006413//translational initiation;GO:0010498//proteasomal protein catabolic process;GO:0007010//cytoskeleton organization	GCT(3*6)	TGGTTTTTCTGATGATAATTCC[GCTGCTGCTGCTGCTGCT]GAGACACAGCTTGCTGATAGTGAGCAGGCGACATATGCTTCTGCTAATAATGACTTAAAAGGAACCCAAGC	TGGTTTTTCTGATGATAATTCCG	60.187	GCTTGGGTTCCTTTTAAGTCATT	59.9	111
LaES362	CL7700.Contig1_All_902_1	-	ATT(3*5)	TGCAGCCATCTTTGGTATTTATTAAAGAGAGAGAGAAAGAGAGAGATTCTTTGTTACCTCGATTTTTTCTTGTTGGTTCTGATTATTTTGTGAA[ATTATTATTATTATT]TTTTTGGGTGCAAAGATTGTTGAAAA	TGCAGCCATCTTTGGTATTTATT	59.884	TTTTCAACAATCTTTGCACCC	59.967	135
LaES363	CL7721.Contig2_All_903_1	GO:0000911//cytokinesis by cell plate formation;GO:0009888//tissue development;GO:0033044//regulation of chromosome organization;GO:0009887//organ morphogenesis;GO:0000226//microtubule cytoskeleton organization;GO:0010638//positive regulation of organelle organization	CTT(3*5)	TCATCTTCTTCTTCCTCTTCCCTGGTTTCCACATTTTTTACAGAATTTTCCAACTCCTTTTCATTAAAGGAGGCAGCTTTATCACCATCTTCTG[CTTCTTCTTCTTCTT]CTCTTGTTTCCCCAGCTTCTACAGAATT	TCATCTTCTTCTTCCTCTTCCCT	59.846	AATTCTGTAGAAGCTGGGGAAAC	60.018	137
LaES364	CL7729.Contig1_All_904_1	-	AAG(3*5)	CAACAACCCAGATGAGAGAAATCTCATAAAACTGCATATAAA[AAGAAGAAGAAGAAG]GGAAAAAAAAGAGGTCAAGTGTCAAAAGAAGAGAATGAACAAGAGAAAGGAGGAGAGAAAGAACAAGAGAAAGGAGGAGGCAAAAGGGTTACAAGAAACCATG	CAACAACCCAGATGAGAGAAATC	59.99	CATGGTTTCTTGTAACCCTTTTG	59.795	160
LaES365	CL7729.Contig1_All_905_1	-	TATTT(5*4)	GTGGATGGACATAGGTCAAGGTATAGGATTGAGCTATAATTATTGCAAGGAGCTACAGTGAAGTTGAATTGTGCATCTTAAACAAA[TATTTTATTTTATTTTATTT]TGTTTCCTTTTATTTTAATCTCCTATATTTACAAACCCTAGCCTATTAGCCAA	GTGGATGGACATAGGTCAAGGTA	60.123	TTGGCTAATAGGCTAGGGTTTGT	60.368	159
LaES366	CL7751.Contig1_All_906_1	-	CCG(3*7)	TGATTCAGACCGCTCTAGACAATAAAGAGTTCTCT[CCGCCGCCGCCGCCGCCGCCG]CCTTTCAAACCACCGCTTCTTTATCTTCCTCCGCCTACCTCCACCGCCGGCGACCTCAACAACCCAACAACAGCAACAGCAACAGAAACCCCTTCTTCTTCATC	TGATTCAGACCGCTCTAGACAAT	60.276	GATGAAGAAGAAGGGGTTTCTGT	59.995	160
LaES367	CL7776.Contig2_All_907_1	GO:0006420//arginyl-tRNA aminoacylation	GAC(3*7)	TCCGATAAAACCCTAAACCCTAAGCTCTCCATTCTCCTCAATTCACCGCCGCCGTCGATAGAAGCCAACGACGACATCG[GACGACGACGACGACGACGAC]GGCGATTGCAGACAGGCTATTTTAGAGC	TCCGATAAAACCCTAAACCCTAA	60.077	GCTCTAAAATAGCCTGTCTGCAA	60.056	128
LaES368	CL7889.Contig1_All_914_1	GO:0034969//histone arginine methylation	AGG(3*8)	ATGAGGGTTTGGCAAGTTAGGGTTTTGGAGGA[AGGAGGAGGAGGAGGAGGAGGAGG]GATCGAAGGAAGAGGACATCCGCCATCGATCGTCTTTTTTTTTATTTTTATTTTTATTTTTTCGCCTTATTATTTGGTATGATGATGTTACACAATGCCAGT	ATGAGGGTTTGGCAAGTTAGG	60.359	ACTGGCATTGTGTAACATCATCA	60.306	158
LaES369	CL788.Contig5_All_166_1	-	GAA(3*6)	AGTTGGTGAGAAAAATCACCTCAAATTTAATTTAGTTTGAAATAGAAGAAAAATCAGAGAAGGAAAAAAAAAAGAAAAAAAGAT[GAAGAAGAAGAAGAAGAA]AAAAGGGGAAAAAATTGAGAAGAAGAAGATGAGGTTGATTTAGATTCATATGGCG	AGTTGGTGAGAAAAATCACCTCA	60.026	CGCCATATGAATCTAAATCAACC	59.726	157
LaES370	CL7961.Contig2_All_923_2	GO:0071704;GO:0009725//response to hormone stimulus;GO:0044237//cellular metabolic process	CTT(3*6)	TCCTTTGGTACCATCAAATCAAGCAGCTTTGGGCATGAATCACCTCTCTTTGATTCTTCCATTTTTTGTTTCTTAGA[CTTCTTCTTCTTCTTCTT]CTCTTCTCTCTCCCTCTCAACAGAACCTCTAAAACTCCAAAATCTCAAGAACCC	TCCTTTGGTACCATCAAATCAAG	60.223	GGGTTCTTGAGATTTTGGAGTTT	59.874	149
LaES371	CL7978.Contig2_All_924_1	-	TCT(3*5)	CAAAGGACGATCTGGTAAGGTCCGATTCGTTGAATTGTCGGATTCGATTCGCCTTCTTCG[TCTTCTTCTTCTTCT]TTATAATCTCTCGTCGTCTTCTCCC	CAAAGGACGATCTGGTAAGGTC	59.998	GGGAGAAGACGACGAGAGATTAT	60.109	100
LaES372	CL7985.Contig2_All_925_1	-	AG(2*9)	AGATCCACTATCGGACAGGATTTGGC[AGAGAGAGAGAGAGAGAG]CTGTCCACATCTAGTTACAGGTCCCCCTAATGTACAATGTAGGAAGATGAGCAATGAGATGAGCT	AGATCCACTATCGGACAGGATTT	60.216	AGCTCATCTCATTGCTCATCTTC	60.004	109
LaES373	CL8003.Contig2_All_926_1	GO:0006511//ubiquitin-dependent protein catabolic process;GO:0051788//response to misfolded protein;GO:0080129//proteasome core complex assembly;GO:0009853//photorespiration	TCA(3*6)	TTCATCCATCTCCTCAATTGTC[TCATCATCATCATCATCA]ACCACTTCGATCCGCGAAATCTCGTCATCGTCATCATCATCTCGGTTTCATTCCTTAGA	TTCATCCATCTCCTCAATTGTCT	59.954	TCTAAGGAATGAAACCGAGATGA	60.082	99
LaES374	CL8024.Contig2_All_928_1	-	TGC(3*5)	GATTACCGCTTCTTTTGCTGT[TGCTGCTGCTGCTGC]CACCTTCGGATTCGCATCGCCTAATATTTGGATGATGATGAGTGTTGAAG	GATTACCGCTTCTTTTGCTGTT	59.799	CTTCAACACTCATCATCATCCAA	59.985	86
LaES375	CL8036.Contig2_All_929_1	GO:0006635//fatty acid beta-oxidation;GO:0016558//protein import into peroxisome matrix;GO:0045892//negative regulation of transcription, DNA-dependent;GO:0008284//positive regulation of cell proliferation;GO:0042023//DNA endoreduplication	GAG(3*5)	TAAAACCCGAATCTTTAGTCGGTTCGGATGCTGATTCCAAGAAAGTTGAGGAT[GAGGAGGAGGAGGAG]GAAGAGGATGATAGGAAAGAAGTTAAGGGTTTGTCG	TAAAACCCGAATCTTTAGTCGGT	60.232	CGACAAACCCTTAACTTCTTTCC	60.369	104
LaES376	CL8044.Contig2_All_930_1	GO:0009725//response to hormone stimulus;GO:0009628//response to abiotic stimulus;GO:1901700;GO:0006950//response to stress	TTG(3*7)	GTTATCGAAAGAAAGGGCTTGTTGAAGAGCTTGTTTCGCCATGTTAATATCAGTTTGTAGCCTCCTCTCCCATTGGCCTTTGGGGGTTTGTTGATTATATTCACTTGAT[TTGTTGTTGTTGTTGTTGTTG]TTACCTTGAAGATTTTGGAGCTTTCT	GTTATCGAAAGAAAGGGCTTGTT	60.02	AGAAAGCTCCAAAATCTTCAAGG	60.236	156
LaES377	CL8049.Contig3_All_931_3	GO:0044763;GO:0016043//cellular component organization	GAG(3*5)	TATGCTTCGTCTGATGATGACTGTTACTCT[GAGGAGGAGGAGGAG]GCATCGACGTCTGCACTTTCCCGGATGGCGCTTTCGCAGACTTGGCCGCCATCGTAGATTGTATCACATTGTGCATCTGATTCTTATTCTGAGTCCCCAAAGG	TATGCTTCGTCTGATGATGACTG	60.285	CCTTTGGGGACTCAGAATAAGAA	60.793	148
LaES378	CL805.Contig1_All_168_1	GO:0006184//GTP catabolic process	CTC(3*8)	ACCCTACCAACCACGTTGTCTACGGAGAGCCCCTTGCCGTCCTCGCCGGCGACGCCCTCCTCGCCCTTGCCTTCCAGAGCCTCGCCGA[CTCCTCCTCCTCCTCCTCCTCCTC]AAGATGGTCATGAAGAGATCCAATCAAG	ACCCTACCAACCACGTTGTCTAC	61.425	CTTGATTGGATCTCTTCATGACC	59.954	140
LaES379	CL8077.Contig1_All_932_1	-	TTC(3*6)	CTTTCCGCAAATATTGATGAGACCCTAACCCTAACCCTAA[TTCTTCTTCTTCTTCTTC]AGTTTCAATCCATGGATCACAACCACAACCCTCATCTCGGCGTCAACAAGAACAGCAAATCGATACGAAA	CTTTCCGCAAATATTGATGAGAC	59.983	TTTCGTATCGATTTGCTGTTCTT	60.141	128
LaES380	CL8078.Contig1_All_933_1	-	TTG(3*7)	ACCAAGGCTACAAAACTCATTCAGAAGCTCTTGGGCTGGAACCAAATACTTTGATCTCTTCAACAGAAAAGC[TTGTTGTTGTTGTTGTTGTTG]ATGACGATGATGATGATGAGATGATTGAAAAAGATTAAGCCTTCCACTTCCATC	ACCAAGGCTACAAAACTCATTCA	60.048	GATGGAAGTGGAAGGCTTAATCT	59.984	147
LaES381	CL8087.Contig2_All_936_1	GO:0010016//shoot system morphogenesis;GO:0009791//post-embryonic development;GO:0006265//DNA topological change;GO:0048608//reproductive structure development;GO:0048507//meristem development;GO:0007059//chromosome segregation;GO:0006338//chromatin remodeling;GO:0009887//organ morphogenesis;GO:0006260//DNA replication;GO:0050793//regulation of developmental process	ATC(3*6)	TCTTTGTGGATGATTGACTGTTGGAGGGAACTGACTTCTTCATTCTCTGTGCCATTGTTAAGTG[ATCATCATCATCATCATC]CGATGTCTCTTCCTTCTTCACAACAGATTCATTTTTAACTTTTCCAGGACCAGAGACA	TCTTTGTGGATGATTGACTGTTG	60.023	TGTCTCTGGTCCTGGAAAAGTTA	60.151	140
LaES382	CL8089.Contig2_All_937_1	GO:0009058//biosynthetic process	AGC(3*6)	AATTTTCTCCAAATCACCAATCCCTTCTCCTTTGATTCCCATGGCTTCTTCGATTTCCACACTTTCCACTGATCAAGATCAACAGA[AGCAGCAGCAGCAGCAGC]AAGTTCAGCAACCCTTGCAGATTGCAAAGCGTCTGGAGAAGTTCAAAACAACCATC	AATTTTCTCCAAATCACCAATCC	60.4	GATGGTTGTTTTGAACTTCTCCA	60.379	160
LaES383	CL8103.Contig1_All_938_1	GO:0000038//very long-chain fatty acid metabolic process;GO:0042335//cuticle development;GO:0055114//oxidation-reduction process;GO:0009409//response to cold;GO:0006760//folic acid-containing compound metabolic process	TCC(3*6)	AAGATAACCTCCTGTCCCTTCAGTCCGAGATTTCACCTACCGCTGTTTCT[TCCTCCTCCTCCTCCTCC]TCTTCCGCTTCTAAGCACCTCTTCCAAAATCTCGATGTGAC	AAGATAACCTCCTGTCCCTTCAG	60.009	GTCACATCGAGATTTTGGAAGAG	60.123	109
LaES384	CL8129.Contig2_All_946_1	GO:0006623//protein targeting to vacuole;GO:0006944//cellular membrane fusion;GO:0007067//mitosis;GO:0007030//Golgi organization;GO:0007033//vacuole organization;GO:0006334//nucleosome assembly;GO:0048193//Golgi vesicle transport	TCG(3*6)	TAAGAAGGAGATGAAGATCACCGCTCTCCTCGTCCTCAAGACCTCCGCCACCGCCGGTGAT[TCGTCGTCGTCGTCGTCG]TCTTCGGATCCGGTGATCTTGGCCAACGCTTCCGACGTGAGCCACTTCGGATTCTTCCAAAGA	TAAGAAGGAGATGAAGATCACCG	59.733	TCTTTGGAAGAATCCGAAGTG	59.298	142
LaES385	CL8150.Contig1_All_949_1	GO:0015996//chlorophyll catabolic process	TGG(3*6)	TCTTCTTTCTTCTTTTGGTGGTGGTGGTTGTTGTTGGAGGAGGAGGAGATGATTCCTTTC[TGGTGGTGGTGGTGGTGG]TGATGGTGCTTTGGGTAGCGCGAAGGGGGAAAGAAGAAGGAGATATTTTGTGAGATTTGAAGGGGAT	TCTTCTTTCTTCTTTTGGTGGTG	59.785	ATCCCCTTCAAATCTCACAAAAT	60.069	145
LaES386	CL8163.Contig1_All_950_1	-	CA(2*11)	TCATAGCATTTACTTCAAAGGCGCACCTAACACTCCTTCGATCCAGGTTAGGTGGCCGCCTGACCTGAACTCTACATAACTCTGCCT[CACACACACACACACACACACA]GATTCTTCCCTTAATCCTGCAAAGTTACA	TCATAGCATTTACTTCAAAGGCG	60.603	TGTAACTTTGCAGGATTAAGGGA	60.01	138
LaES387	CL8193.Contig2_All_952_4	GO:0042254//ribosome biogenesis	ACC(3*6)	TCCAAACAAATAGACCACCACTTTAAGTGGCAACAAACTGTTTCCAGACAAATAG[ACCACCACCACCACCACC]ACTTTAAGCTCCAAAGTAGGAAATGCATCTTGGTCA	TCCAAACAAATAGACCACCACTT	59.791	TGACCAAGATGCATTTCCTACTT	60.014	109
LaES388	CL8209.Contig1_All_953_1	GO:0009733//response to auxin stimulus;GO:0006816//calcium ion transport	CTG(3*6)	GGGTGGTTCAGGTACACGATGGGGACCACGAAGCGCTGCTGCTCCTCCCCCTCCTGCCCCACCCTTATCGCCATGCACCCCTTCTTCGGCAA[CTGCTGCTGCTGCTGCTG]CATGGCCACGCCACCTTCCTTCTTCACAAAACTC	GGGTGGTTCAGGTACACGAT	59.703	GAGTTTTGTGAAGAAGGAAGGTG	59.309	144
LaES389	CL8215.Contig2_All_955_1	GO:0044763;GO:0010033//response to organic substance;GO:0050794//regulation of cellular process;GO:1901700	ATA(3*5)	ATACAACAGCAAATTTAACCCCAAAAAAAAAAAATG[ATAATAATAATAATA]ATCTACTAATAAAGTTTTACAGCCAAATTGCTCCAGCATCTTTTAATTTAGTAACAAGTTCGCCTGTTATATGCGCGCACATAATTCTCTCCAATCCACCCATTAAACT	ATACAACAGCAAATTTAACCCCA	59.672	AGTTTAATGGGTGGATTGGAGAG	60.576	160
LaES390	CL8220.Contig2_All_956_1	-	TCC(3*5)	GTCGCTGAAATTGCTGATAGATTTCATCGCCGTTCGAGGAATCTTTGAGAGCGAAATCGACGGGATCCATCTCTCCATAGAATTTGAGATTTTGGGTCTCATTATCCTCCTCT[TCCTCCTCCTCCTCC]CAATCCATTCCCAATCAACAATAAAC	GTCGCTGAAATTGCTGATAGATT	59.776	GTTTATTGTTGATTGGGAATGGA	59.943	154
LaES391	CL8345.Contig1_All_957_1	-	CGA(3*5)	CGAGTAGTTGAGCGCGATGTACTGCCGGAGTGGCCGGTACAGGTCGGCCGGCAGGGTCTTCTTCTCGTGCACCGCCAGCATCACGCTCAT[CGACGACGACGACGA]TGGATTCGATGCTACTGCCATCGATCGATGATTCACGAGAAAAGAAATCTGG	CGAGTAGTTGAGCGCGATGTA	61.484	CCAGATTTCTTTTCTCGTGAATC	59.255	157
LaES392	CL8355.Contig1_All_958_1	GO:0006168//adenine salvage;GO:0015991//ATP hydrolysis coupled proton transport;GO:0015986//ATP synthesis coupled proton transport;GO:0046686//response to cadmium ion;GO:0006166//purine ribonucleoside salvage;GO:0044209//AMP salvage	CT(2*6)	ATATATAGTCCCTCCCGCTCCTTCCCTCTTCTTCACTC[CTCTCTCTCTCT]GTCTCTAGGCTTCAACCTAGAGCTGTTTCGCTCTCTAAAACTCTCTCCCT	ATATATAGTCCCTCCCGCTCCTT	60.522	AGGGAGAGAGTTTTAGAGAGCGA	60.155	100
LaES393	CL8379.Contig1_All_960_1	GO:0006468//protein phosphorylation	GT(2*6)	ATTTTTGTATTGGGTGGCTTTTTGTTTGGAGATAATTTTCAATTTACAGGTTTTTTTTTTTT[GTGTGTGTGTGT]GAATTTTTTTTTGAGTCTATGGAATCAAAGAATGAAGAGAGGGATGCCTTGGGAGCAAGAGAAGGGGGATTGAGATCTAGA	ATTTTTGTATTGGGTGGCTTTTT	60.003	TCTAGATCTCAATCCCCCTTCTC	60.048	155
LaES394	CL841.Contig2_All_177_3	GO:0009620//response to fungus;GO:0009926//auxin polar transport;GO:0009640//photomorphogenesis;GO:0010311//lateral root formation;GO:0009733//response to auxin stimulus;GO:0016567//protein ubiquitination;GO:0048283//indeterminate inflorescence morphogenesis;GO:0009826//unidimensional cell growth	GAT(3*5)	ACCAATCCTCGTAAGACTCAGTGAGGAGAGAGTTAACCATCATGAACTGCACGGACTCTTCTGAC[GATGATGATGATGAT]GAAGAGCGAGCAGGGGAGAGAGAGGAAGAGGAAGGTCTGGT	ACCAATCCTCGTAAGACTCAGTG	59.69	ACCAGACCTTCCTCTTCCTCTCT	61.12	121
LaES395	CL8422.Contig3_All_961_1	-	GGA(3*5)	TCGGAAAATCAAGAAAAGTTGAAGATGCAGGCTTTGAGCGCCATGGCCGTAGCTCGAATCCTAATGGCGAGT[GGAGGAGGAGGAGGA]GTCAACGACGGCGGCGTGATCGTCATCCACGGCGACGACATCGCGTTCGGATCGCTGTGGTTTTGGATTTAC	TCGGAAAATCAAGAAAAGTTGAA	60.095	GTAAATCCAAAACCACAGCGAT	60.244	159
LaES396	CL8431.Contig5_All_962_1	GO:0055114//oxidation-reduction process;GO:0009414//response to water deprivation;GO:0009651//response to salt stress;GO:0009926//auxin polar transport;GO:0048366//leaf development;GO:0015992//proton transport	GAT(3*5)	TTCTAGGAGTTCGATGCTAGGTGGTA[GATGATGATGATGAT]AAATGGTGATCACAGAAGAATTTTATGGTTGTTTTTTTTGTAATATCGAAAGTTATTTGGTGGTGGTCATCTTGTTTTATGGCTTT	TTCTAGGAGTTCGATGCTAGGTG	59.92	AAAGCCATAAAACAAGATGACCA	59.891	127
LaES397	CL8432.Contig1_All_963_1	-	GA(2*7)	GGAGAGAGGAGATGATGATGAGAGAAGTGATTAATGGCGAGGACGACACCATTGTTAGAGG[GAGAGAGAGAGAGA]GCAGCGGATAACGACTAGGGTGCGAGCAAGGTATTTAATAG	GGAGAGAGGAGATGATGATGAGA	59.792	CTATTAAATACCTTGCTCGCACC	59.245	116
LaES398	CL8445.Contig1_All_964_1	GO:0007568//aging;GO:0010043//response to zinc ion;GO:0006535//cysteine biosynthetic process from serine;GO:0046686//response to cadmium ion	AGC(3*6)	CTGGAAGAGGACCGAAGATAGATAGCGCTCTCCAAAGCTCGGAAAGATGACAACAATCAGCTTCCCCTCATTTTCTGGCCTCTTTGCAATCTTAAG[AGCAGCAGCAGCAGCAGC]TCCAGATGATATCCCAATCAACAATCCTTCTTT	CTGGAAGAGGACCGAAGATAGAT	60.102	AAAGAAGGATTGTTGATTGGGAT	60.069	147
LaES399	CL8454.Contig1_All_965_1	GO:0006508//proteolysis;GO:0000023//maltose metabolic process;GO:0019252//starch biosynthetic process	AGA(3*5)	TTTTCTGAAGAAATGGGTTTTGAG[AGAAGAAGAAGAAGA]TGATGATGATGGTATTGCAGTTGTTGATGATGCGATGCATGATGAATTCGCCATTGATTTTTGATGAAGAAGGTTTAGGATTGGAGATTTTTGTCCTCTCAATTCTTCTTCG	TTTTCTGAAGAAATGGGTTTTGA	59.971	CGAAGAAGAATTGAGAGGACAAA	59.879	151
LaES400	CL8462.Contig1_All_967_1	-	AAG(3*6)	GGGAGTTTGAGGATAAGACATGATATCAAAGTTGCGATTTTGGGGATTAGAGGGGAAACGAGGGAGTTGGGTTGTAGCAATAC[AAGAAGAAGAAGAAGAAG]AAAATGAAGGGGAAGTGGAAGCACTTTTGATAA	GGGAGTTTGAGGATAAGACATGA	59.473	TTATCAAAAGTGCTTCCACTTCC	59.659	134
LaES401	CL846.Contig1_All_181_1	GO:0042631//cellular response to water deprivation;GO:0009737//response to abscisic acid stimulus;GO:0009631//cold acclimation;GO:0070417//cellular response to cold;GO:0030003//cellular cation homeostasis;GO:0070838//divalent metal ion transport	AG(2*8)	GACTAGTGAACTGGGAGTCGAGAACT[AGAGAGAGAGAGAGAG]GCGGAGCACGTGATGTGCATGCATCCAAGGTAGAACAGAGAGGACGCGTGTAAAGTAGAGGCATCTGTTCTGTATTGTTTTCTTCTCGGTGG	GACTAGTGAACTGGGAGTCGAGA	59.93	CCACCGAGAAGAAAACAATACAG	60.042	134
LaES402	CL8471.Contig1_All_969_1	-	CAT(3*6)	GGATCTCCTCCAAACTCAAAGTCGCCGAAACATTACTCCAACAGATCGATCAGCAAGCGGCAGAATCCCTAGGCAAGAACAACGAGAAACCCCCCCAACAATCTC[CATCATCATCATCATCAT]CGTTGGTTGCATCTCGTATTCTCCTAACCCT	GGATCTCCTCCAAACTCAAAGTC	60.472	AGGGTTAGGAGAATACGAGATGC	60.004	154
LaES403	CL8509.Contig1_All_970_1	-	CAA(3*6)	CAAAATGACCCAATTGCTTAAAAAAG[CAACAACAACAACAACAA]TATAAAATCAGAAAAATTTTGGGGATCAAACAAACAAGGAAAGATCCCTTTATCTTTATCGCTGACGCGATGAACCAATAAACAATCCGCTAATGGGTT	CAAAATGACCCAATTGCTTAAAA	60.215	AACCCATTAGCGGATTGTTTATT	59.991	143
LaES404	CL8511.Contig1_All_971_1	-	TC(2*7)	CCATCTCCTGCTATTCTTAGTTCAAACTCTCTCTCACTCTCTCCTCTGTT[TCTCTCTCTCTCTC]TACTCTCCTCTCTCTATTCTTCTATACTCTCACTCTCTCACTCACTCTCAAGTAGAGCAAGTAGGTAAATGGCG	CCATCTCCTGCTATTCTTAGTTCA	58.973	CGCCATTTACCTACTTGCTCTAC	59.382	138
LaES405	CL851.Contig2_All_182_1	-	GGC(3*7)	TGTTTGCAATTTGTGCAATATCTCCGGTCATGTAGCAAGGCAGTGTCCAAAGGCCGACGTGATTGGGGAGAGAGGT[GGCGGCGGCGGCGGCGGCGGC]GGATATTATAGAGGCCGTGGGTAC	TGTTTGCAATTTGTGCAATATCT	59.55	GTACCCACGGCCTCTATAATATC	58.037	121
LaES406	CL8524.Contig1_All_972_1	GO:0032259//methylation	TCT(3*5)	GAGGAGAGACGAGAAGAGTTTCCTGCTCATTGCAAAACTCATCA[TCTTCTTCTTCTTCT]TCACCCCCTCGCTCACCCACCCCACTCACTTACCCACCAACTCACTTT	GAGGAGAGACGAGAAGAGTTTCC	60.013	AAAGTGAGTTGGTGGGTAAGTGA	59.95	107
LaES407	CL8530.Contig2_All_973_1	GO:0006486//protein glycosylation	AG(2*9)	AAAAACCCAACGCAAAATAAAATTTTT[AGAGAGAGAGAGAGAGAG]ATGATGAAGGGTCGAAATAGCAGTAGCAACAACGATAGGAG	AAAAACCCAACGCAAAATAAAAT	60.006	CTCCTATCGTTGTTGCTACTGCT	59.982	86
LaES408	CL8571.Contig3_All_976_1	GO:0006412//translation;GO:0009955//adaxial/abaxial pattern specification	GGTTAG(6*4)	GTTGAAGATCGAATGAATCCAA[GGTTAGGGTTAGGGTTAGGGTTAG]AGTTTGGGCTCGAATCGCGTTATTCATTGTAACTGGATATTCAATGAGAACGTTGGCTCGATTTATTCGACAAGTTCGTTGC	GTTGAAGATCGAATGAATCCAAG	59.959	GCAACGAACTTGTCGAATAAATC	60.023	128
LaES409	CL8579.Contig3_All_977_1	-	ATTTT(5*4)	TAAAATTGGGAAGGCATCAGATATAGCTGTTGAATCCGTATCAGTTTTTAGCAATTTTATCGGTTCTTGTAACATTCGAAGGTGTTACTTAGAAATGGTTGC[ATTTTATTTTATTTTATTTT]CCCCTGCTAAAACTTCACCGAGGAGAGAAATTTTT	TAAAATTGGGAAGGCATCAGATA	59.824	AAAAATTTCTCTCCTCGGTGAAG	60.115	157
LaES410	CL8610.Contig1_All_980_1	GO:0006355//regulation of transcription, DNA-dependent;GO:0009734//auxin mediated signaling pathway	CAG(3*8)	ATCAAGTGCAAAATAACCTCCAAAATAGCCAGCAGTTACTACTTCAGCAGCAACAACAGATACATCTTCAACATCAGCAACGACAGTCAATA[CAGCAGCAGCAGCAGCAGCAGCAG]TTTTCCACCAACGGGCAGTCCCCTTCAAAAGAGAAAAG	ATCAAGTGCAAAATAACCTCCAA	59.891	CTTTTCTCTTTTGAAGGGGACTG	60.596	154
LaES411	CL8666.Contig1_All_982_1	-	GCT(3*5)	AGAGGAGGTTTTGAAGGAGATTGCGAAGAAGAAGGAAGAGGAGAAGAGTAATAAGACG[GCTGCTGCTGCTGCT]GAGCCAGCACCACCGAAGAGGAGGAATAGGTGGGATCAGTCGCAGGAGGACAGTAACAAGAAGGCGAAGAC	AGAGGAGGTTTTGAAGGAGATTG	60.115	GTCTTCGCCTTCTTGTTACTGTC	59.468	144
LaES412	CL8666.Contig2_All_983_1	-	CAG(3*5)	GTCTTCGCCTTCTTGTTACTGTCCTCCTGCGACTGATCCCACCTATTCCTCCTCTTCGGTGGTGCTGGCT[CAGCAGCAGCAGCAG]CCGTCTTATTACTCTTCTCCTCTTCCTTCTTCTTCGCAATCTCCTTCAAAACCTCCTCT	GTCTTCGCCTTCTTGTTACTGTC	59.468	AGAGGAGGTTTTGAAGGAGATTG	60.115	144
LaES413	CL8694.Contig1_All_984_1	-	TGG(3*6)	AGGAGCATTTGATTTTGAGTTTGAAT[TGGTGGTGGTGGTGGTGG]GTGAATTTAGGGAAGGTGGTGAGTTTGGGTGGGGAGAGGAAAGAGAGCATCATGGT	AGGAGCATTTGATTTTGAGTTTG	59.659	ACCATGATGCTCTCTTTCCTCTC	61.118	100
LaES414	CL8731.Contig1_All_985_1	GO:0006355//regulation of transcription, DNA-dependent	AAAT(4*5)	TTATTGTTTGTTCCTTTTCTTCCCCCAAATCTCGCCACCCCCCGCCCCA[AAATAAATAAATAAATAAAT]TCCCAACTTGTCCCTCAGCTCTATTCAATATAGTTCCAAATCCCTTCAAATTTG	TTATTGTTTGTTCCTTTTCTTCCC	59.776	CAAATTTGAAGGGATTTGGAACT	60.543	123
LaES415	CL8738.Contig2_All_986_1	-	TCT(3*5)	ACCATCAACTTATTCCACCTCCTCTTCTTCC[TCTTCTTCTTCTTCT]GTCTCCATCATTACCAACTCCTTCTCTTCTACTTCCCGACTCATTCTTTAGTACTCTTTTCTTCCTTTGAAATTAACCAGCA	ACCATCAACTTATTCCACCTCCT	60.122	TGCTGGTTAATTTCAAAGGAAGA	60.115	128
LaES416	CL8743.Contig1_All_987_1	-	GGA(3*5)	GTAGAGGCCGTACATGATGAGGAGGACGAGGGCGAGGGCGGCGTGGGCCATGGCGATGTAAAGGGCGAGCTTGGATTGGGGATCTAGGGTTAGGGCTTTGGAGGATGACGAC[GGAGGAGGAGGAGGA]GGGGGGTTGTCTTGTTTGGGTCTAGGGTTA	GTAGAGGCCGTACATGATGAGG	60.894	TAACCCTAGACCCAAACAAGACA	59.914	157
LaES417	CL8749.Contig1_All_988_1	-	CCG(3*6)	ACCACAACTACTGATTTCCCCTTC[CCGCCGCCGCCGCCGCCG]CTCTTCATCGCTGCCGTTGATGCCATCCTCTCTTTACAGATCGGACGGCTGAGATCCAATGAATAGAAA	ACCACAACTACTGATTTCCCCTT	60.155	TTTCTATTCATTGGATCTCAGCC	59.585	111
LaES418	CL8756.Contig1_All_991_1	-	AGA(3*6)	CAAGTTAGCCATGTTCACCTTCTTTTAGG[AGAAGAAGAAGAAGAAGA]GTAGAGAAAGATTGTTGTTAAAAATAACTAAACAAGAGGAGAGAGTTTGGTGAGAGAGAGAGTAAAAGGGGTGTAGGGCTTTTAAAAGGGATGATGAGGACCAAAGTGTAGC	CAAGTTAGCCATGTTCACCTTCT	59.703	GCTACACTTTGGTCCTCATCATC	60.018	159
LaES419	CL8758.Contig1_All_992_1	GO:0006397//mRNA processing	CAT(3*5)	GTCAAATAAATGCTCAAACCTGGCCAGCCTCAAATCCA[CATCATCATCATCAT]CCAACCAGAACCCCTTCAAGAAGCTCTCCACCAACTCCTCCTCCTCCCCAGCCGTCTCCAGCTTTGCCGCCAGCGCGCTCTGCTCAAACTGTGCGTACGACTCAAAG	GTCAAATAAATGCTCAAACCTGG	59.891	CTTTGAGTCGTACGCACAGTTT	59.488	160
LaES420	CL875.Contig1_All_184_2	GO:0055114//oxidation-reduction process;GO:0009416//response to light stimulus;GO:0006541//glutamine metabolic process;GO:0097054//L-glutamate biosynthetic process;GO:0009853//photorespiration;GO:0080114//positive regulation of glycine hydroxymethyltransferase activity	CGA(3*7)	CTTCAAACTGAAGAACAGCCCTAAC[CGACGACGACGACGACGACGA]AGAAGAAGAACAAGAGAAGGAAGTAGTAATGGATGAAGAGGCAAGTGAAGAACAAGAAGAAGAAGACGACGAGGACATGAGCATTCATAGCTCCGATGATGAAGA	CTTCAAACTGAAGAACAGCCCTA	59.935	TCTTCATCATCGGAGCTATGAAT	60.075	151
LaES421	CL875.Contig3_All_185_1	GO:0009750//response to fructose stimulus;GO:0010155//regulation of proton transport;GO:0010103//stomatal complex morphogenesis;GO:0019684//photosynthesis, light reaction;GO:0009853//photorespiration;GO:0010218//response to far red light;GO:0006541//glutamine metabolic process;GO:0009744//response to sucrose stimulus;GO:0016117//carotenoid biosynthetic process;GO:0009697//salicylic acid biosynthe…	CGA(3*5)	CTATAGCGCTTCCTTCAAACTGAAGAACAGCCCTAAC[CGACGACGACGACGA]TGAGAAGCTCCAGCTCCTCTTGCTATTATACCTAACTCTCCTCGATTTCGAA	CTATAGCGCTTCCTTCAAACTGA	60.05	TTCGAAATCGAGGAGAGTTAGGT	60.594	104
LaES422	CL8809.Contig1_All_995_3	GO:0000398//mRNA splicing, via spliceosome;GO:0044267//cellular protein metabolic process	TC(2*6)	GCTTGAGGAAGTTCTTAGGTGGTCAAAGGGCACCGATCCGTGTGTAGATCGATGACGATATCGCCGACGCTCGTCACGATTAGAACGGACA[TCTCTCTCTCTC]TTAGGGTTAGGGTAGGATTAGGGTTTTGAAGAAATTGACAATGGCT	GCTTGAGGAAGTTCTTAGGTGGT	60.175	AGCCATTGTCAATTTCTTCAAAA	59.997	149
LaES423	CL8853.Contig1_All_998_1	GO:0006571//tyrosine biosynthetic process;GO:0055114//oxidation-reduction process	AGG(3*5)	AAAAACATTAGGAGGAGGGTGAGCTTCATGTACTCTTCTAGCTTGCTT[AGGAGGAGGAGGAGG]AGAAGGGGGGATAACAAATGATGAGAGTTCTTTCATCTCCTCACTCTTTTGAAGG	AAAAACATTAGGAGGAGGGTGAG	59.888	CCTTCAAAAGAGTGAGGAGATGA	59.872	118
LaES424	CL8853.Contig2_All_999_1	GO:0006571//tyrosine biosynthetic process;GO:0055114//oxidation-reduction process	CTC(3*5)	CCTTCAAAAGAGTGAGGAGATGAAAGAACTCTCATCATTTGTTATCCCCCCTT[CTCCTCCTCCTCCTC]CTAAGCAAGCTAGAAGAGTACATGAAGCTCACCCTCCTCCTAATGTTTTT	CCTTCAAAAGAGTGAGGAGATGA	59.872	AAAAACATTAGGAGGAGGGTGAG	59.888	118
LaES425	CL8861.Contig2_All_1000_1	-	GAC(3*5)	GAAAACCTTAGATCTCAGACGGCGGGCCCCAGTCGACGACGACGATCCCCCT[GACGACGACGACGAC]GAATCCTTGCTCGTTGCGGATCCCATCCCTTCTCGATCCAACCCGACCCAATCTAATGCAGATCCGATTTC	GAAAACCTTAGATCTCAGACGGC	60.603	GAAATCGGATCTGCATTAGATTG	59.949	138
LaES426	CL8899.Contig3_All_1010_1	-	CAG(3*5)	GAGTTGTTCTGGAAAACCTTCAATCTGACCGAGGCCAAGATTGTCATGGAACTTTCCAAATGGAAGGATAT[CAGCAGCAGCAGCAG]CATAGGGTCTATTAGCAAAAGGGGGTCCTCGGGGAGGAAGATAATGAACAGAT	GAGTTGTTCTGGAAAACCTTCAA	59.661	ATCTGTTCATTATCTTCCTCCCC	59.698	139
LaES427	CL8920.Contig2_All_1011_1	-	GCT(3*7)	TGTGAACTTGGGGGTACATATTCGCAATAGGAG[GCTGCTGCTGCTGCTGCTGCT]GCAATTGCGCCTCCTGTTGTTGCTTCCTAATCGAATGCTTGTTATTATGCATCCAGACTTTGAGCACTTGCCTCCGCACTCCAATCTCCCTACACAAATTTTCG	TGTGAACTTGGGGGTACATATTC	59.994	CGAAAATTTGTGTAGGGAGATTG	59.886	158
LaES428	CL8920.Contig2_All_1012_1	-	CTG(3*5)	CTGATGGACTCGGTGGAAACGAGGCGGA[CTGCTGCTGCTGCTG]CTTCTGATGAGAATGATGAGGCGGATGAGGAGGCGGGAGCAGCAGAGGGACGGAGATCCGATCCCTTCTGCTGCTGTAGTAGTAGCTGGTGCCCTC	CTGATGGACTCGGTGGAAAC	60.51	GAGGGCACCAGCTACTACTACAG	59.507	139
LaES429	CL9025.Contig1_All_1015_1	GO:0006367//transcription initiation from RNA polymerase II promoter	GAG(3*6)	TAACCCTAATCGAGACCCAAAATCGAAATCGAGATCGAGATCGAAACCCTAACCCTCAATCTGGGGGAGGGTGAAGAGGAA[GAGGAGGAGGAGGAGGAG]CCGTGGTTGTTGAGGAGGGGATCAAG	TAACCCTAATCGAGACCCAAAAT	60.083	CTTGATCCCCTCCTCAACAAC	60.867	125
LaES430	CL9073.Contig1_All_1018_1	GO:0006629//lipid metabolic process	ATC(3*5)	AGACTTGGGATCAGTTGATGTGTAGATTGTGGACCAACCCTTCATCACTTTCGGCACTTTACT[ATCATCATCATCATC]TCCGTCGTAGTTGTTGCTCGATAGAAGTGATTTGATGGAAATTAGTTCAGAATGCAACACATCTACCCACT	AGACTTGGGATCAGTTGATGTGT	59.915	AGTGGGTAGATGTGTTGCATTCT	59.942	149
LaES431	CL9087.Contig3_All_1023_1	GO:0006633//fatty acid biosynthetic process;GO:0009409//response to cold;GO:0055114//oxidation-reduction process	AAG(3*6)	CCAACCTCAAAATCCTCATCTCTTCTCTCTTCTTCTTCTATTTTTTAGCCCCAAAGCCCACAAGAAGAAC[AAGAAGAAGAAGAAGAAG]AGGAGCAATGGCGAGTTGGGTCCTCTCCCAATGCTGCGGATTGAGGCCTCTACCCGTCAGACCCATAC	CCAACCTCAAAATCCTCATCTCT	60.825	GTATGGGTCTGACGGGTAGAGG	61.996	156
LaES432	CL9093.Contig2_All_1024_1	-	TCA(3*5)	TCAACCTTCCCAACTTATCTTGATCTTTATACCCTTCCAGACATATCACACAGTTCACT[TCATCATCATCATCA]TCTTCGACTTTATTGGAGGAACAATGTGTTGTTTCCTTCAAACA	TCAACCTTCCCAACTTATCTTGA	59.987	TGTTTGAAGGAAACAACACATTG	59.927	118
LaES433	CL910.Contig4_All_186_1	-	TCA(3*5)	GTTCACATGATCAAGATGTCTGCATATTATCTCTGGTTCTCTTCTGCCCCATCCCTGAGTG[TCATCATCATCATCA]CCATCACTAACAGCACCATCATTGTC	GTTCACATGATCAAGATGTCTGC	59.618	GACAATGATGGTGCTGTTAGTGA	60.052	102
LaES434	CL913.Contig2_All_187_1	-	ATG(3*6)	TTTTGAGCTGAAACTTCTTGGAGTGGTTTAATGCACAAAGAAGCGGAAGGTGGTGGTGGTA[ATGATGATGATGATGATG]AATTGCTAATAGCAGTAGGACTAGGTTGAGAAGGAGAAGAGGGTTTGAGGATTTCAG	TTTTGAGCTGAAACTTCTTGGAG	60.042	CTGAAATCCTCAAACCCTCTTCT	60.115	136
LaES435	CL917.Contig5_All_192_4	GO:0008152//metabolic process	GCC(3*6)	TGGTTACACATACCCTCCTGATTTCATCGTCATTAAATAATATTGTAGTTGATTCTGATGTTAATGTTAATTTATCTTTACCGCTTCCTCT[GCCGCCGCCGCCGCCGCC]GCTGCCTTGTGATCTCAGAGTAGCCGTGTTGTTG	TGGTTACACATACCCTCCTGATT	59.645	CAACAACACGGCTACTCTGAGAT	60.725	143
LaES436	CL9195.Contig1_All_1025_1	-	CAG(3*7)	AGTGTACAGTCAAGTGCCACCACCAC[CAGCAGCAGCAGCAGCAGCAG]CACCTCCTCCACCAACGCCTCATCGGCGGAGGTCCGCAGGTACGTGGGCTACGGCGCGCTCCTCCTGGGCTGCGGCGCGGCCACATACTACTCCTTCCCGTTCC	AGTGTACAGTCAAGTGCCACCAC	61.46	GGAACGGGAAGGAGTAGTATGTG	61.1	151
LaES437	CL9197.Contig1_All_1026_1	GO:0055114//oxidation-reduction process	GA(2*6)	AGGGTCAGGCATACAATCTATCAAGGGATCACAAGCCTGAACTTGAGGCT[GAGAGAGAGAGA]ATCCTGAAAGCGGGAGGCTTTATCCATGCTGGACGAGTAAATGGAAGCTTGAATCTTGCAAGAGCAATTGGTGACATGGAATTCAAGCAAAAT	AGGGTCAGGCATACAATCTATCA	59.87	ATTTTGCTTGAATTCCATGTCAC	60.238	155
LaES438	CL9232.Contig1_All_1027_1	GO:0043090//amino acid import;GO:0006499//N-terminal protein myristoylation;GO:0007030//Golgi organization;GO:0006888//ER to Golgi vesicle-mediated transport;GO:0007033//vacuole organization	AGC(3*6)	CTTCAGCAGCAGATGGTAAAAAACCAGCATCACCAAAAGAAGCAAAAGCAGA[AGCAGCAGCAGCAGCAGC]TAATGGTGCAGCAGCAGCATCGCCTAAAGAAGTGGCCACTGCAGCAGAAGCAGTAGAAGAGAAGCCATCTGA	CTTCAGCAGCAGATGGTAAAAA	59.536	TCAGATGGCTTCTCTTCTACTGC	60.165	142
LaES439	CL928.Contig1_All_199_1	GO:0050794//regulation of cellular process;GO:0044237//cellular metabolic process	TGC(3*8)	GAAGTATCATTTCCCATCGAACAACCGGACCAGATGGCAGATGTTGA[TGCTGCTGCTGCTGCTGCTGCTGC]ACAAAGGCAACAGTGGAAGGAGCACTGCTTGTTGCATTTGAGCTTACAGCCTCAGTA	GAAGTATCATTTCCCATCGAACA	60.197	TACTGAGGCTGTAAGCTCAAATG	58.734	128
LaES440	CL928.Contig3_All_200_1	GO:0050794//regulation of cellular process;GO:0044237//cellular metabolic process	GAT(3*5)	AAACACATTTGATGACCCACAATGCTGGGCAGCAGCTGCTTTCATGGTCTTCCGAGACAAGTTGTCATGTTCTAATGGCTGCTGCATGCGTTGTCCATGGTGGC[GATGATGATGATGAT]AATGGTGATGGTGGTGCTGCACTTGGTACTGACACTTGA	AAACACATTTGATGACCCACAAT	60.387	TCAAGTGTCAGTACCAAGTGCAG	60.397	158
LaES441	CL928.Contig3_All_201_1	GO:0050794//regulation of cellular process;GO:0044237//cellular metabolic process	TGC(3*6)	GAAGTATCATTTCCCATCGAACAACCGGACCAGATGGCAGATGTTGATGCTGT[TGCTGCTGCTGCTGCTGC]TGTTGGACTTGTGGGTGCAGTTGCTCCGGTGCTGAAATTGTTGACATGATG	GAAGTATCATTTCCCATCGAACA	60.197	CATCATGTCAACAATTTCAGCAC	60.422	122
LaES442	CL9293.Contig2_All_1028_1	GO:0016117//carotenoid biosynthetic process;GO:0006655//phosphatidylglycerol biosynthetic process;GO:0016126//sterol biosynthetic process;GO:0006636//unsaturated fatty acid biosynthetic process;GO:0019288//isopentenyl diphosphate biosynthetic process, mevalonate-independent pathway;GO:0045892//negative regulation of transcription, DNA-dependent;GO:0015995//chlorophyll biosynthetic process;GO:0009…	GA(2*10)	GATCGAGAGATGAAATTAGGGCTTATAAG[GAGAGAGAGAGAGAGAGAGA]GTTCTGTCGTGCTGTTCCTCAACCTATGTGTAAGGATACCTGACGAAAAGAACAAGGACCTTCT	GATCGAGAGATGAAATTAGGGCT	60.076	AGAAGGTCCTTGTTCTTTTCGTC	60.155	113
LaES443	CL9340.Contig1_All_1029_2	-	GCC(3*6)	CCAAAGAGAGATTGAATAGCGAATTTAATCCCATTTCCGCCACCTCCTCCTCCTCAATCGCAAGATCATCATCTTCATCAGCCTGAACG[GCCGCCGCCGCCGCCGCC]GTCATCGGCGGGACCCACAGCAGCAGCGGCAACAATCCTTTTGGTTCGTTAT	CCAAAGAGAGATTGAATAGCGAA	59.871	ATAACGAACCAAAAGGATTGTTG	59.32	159
LaES444	CL9357.Contig1_All_1030_1	GO:0006355//regulation of transcription, DNA-dependent	AGC(3*5)	AATGAGAGTTCATTTCCAAAGGCCTCAAGGGCAATGGAAAAGCAGAAGTACTAAAAACAGATCTGTAGCAGTAGTCATAACAATAAAATAACATCTCTGATATTACACTA[AGCAGCAGCAGCAGC]ATAGGTTCCTAGCATATGCCACAA	AATGAGAGTTCATTTCCAAAGGC	60.811	TTGTGGCATATGCTAGGAACC	59.974	149
LaES445	CL9406.Contig1_All_1033_1	GO:0006650//glycerophospholipid metabolic process	GGA(3*6)	GAGATCTCCATGGACGAGGATGGATTCGGGGTTTTCGGAGGTT[GGAGGAGGAGGAGGAGGA]GATTGAGAGGATTCTTTATGACAATGGGACTTTGGAGGGGTTTTATGAGAG	GAGATCTCCATGGACGAGGAT	60.436	CTCTCATAAAACCCCTCCAAAGT	59.888	112
LaES446	CL9413.Contig2_All_1034_1	GO:0016104//triterpenoid biosynthetic process;GO:0015936//coenzyme A metabolic process;GO:0055114//oxidation-reduction process;GO:0016126//sterol biosynthetic process	TA(2*9)	GCCTTATTTCAAACTTGGGATTCTGAGAAAGCAATCGAACGTCTGCCAT[TATATATATATATATATA]ATTTATGTTAAAACTTAATTAAGCAGGGGCAATCTTGGAAATATCCCTGGAAGAT	GCCTTATTTCAAACTTGGGATTC	60.19	ATCTTCCAGGGATATTTCCAAGA	60.154	122
LaES447	CL9443.Contig1_All_1037_1	-	TCC(3*5)	AGCAGAGTAGGCAAGGATTCAGCCAACATCTTGGTGAATATATGAGAATACTGGATCCTACCTT[TCCTCCTCCTCCTCC]TCTTCCTCTTCCTCCTCTTCAGGGCGGCAGCGGGGCGCCAGACAATCTAGACGAACATGACCC	AGCAGAGTAGGCAAGGATTCAG	60.04	GGGTCATGTTCGTCTAGATTGTC	59.884	142
LaES448	CL9506.Contig1_All_1038_1	GO:0046854//phosphatidylinositol phosphorylation;GO:0006790//sulfur compound metabolic process	TCA(3*7)	CATGAGGTATCAAATGCAATGAATTATTACTATGCACTTCCAAACTTTTGAGACTACTAAATTCAATGGAAACTTGACATTAGGAG[TCATCATCATCATCATCATCA]TCCACCCTTTACCCATCTCATCATTT	CATGAGGTATCAAATGCAATGAA	59.846	AAATGATGAGATGGGTAAAGGGT	59.965	133
LaES449	CL950.Contig5_All_202_1	-	TC(2*10)	CTTCCCCCATTATCTCTTGGTT[TCTCTCTCTCTCTCTCTCTC]TTTTTTTCCTTTCTACTCTCTCACCATTGTCTTTTAGAGGACCAAAAAAACAACAATCTCTCACCGCTTCTTTCTCCTTTATTCTTCCCCTCTCTCAA	CTTCCCCCATTATCTCTTGGTT	60.533	TTGAGAGAGGGGAAGAATAAAGG	60.076	140
LaES450	CL950.Contig5_All_203_1	-	ACA(3*5)	ACCCAATACCCATCGAATAATCTCCTCTTCAACAACAATAGAAACGAGCAGGAGACAAAGGATCACATGGATTATTC[ACAACAACAACAACA]ACCACCTCCTCTCTTCTTCTATAACAATGGTGTGAATATTAATGGGG	ACCCAATACCCATCGAATAATCT	59.833	CCCCATTAATATTCACACCATTG	60.187	139
LaES451	CL950.Contig6_All_204_1	-	GTT(3*7)	CCCCATTAATATTCACACCATTGTTATAGAAGAAGAGAGGAG[GTTGTTGTTGTTGTTGTTGTT]GTGAATAATCCATGTGATCCTTTGTCTCCTGCTCGTTTCTATTGTTGTTGAAGAGGAGATTATTCGATGGGTATTGGGT	CCCCATTAATATTCACACCATTG	60.187	ACCCAATACCCATCGAATAATCT	59.833	142
LaES452	CL9565.Contig1_All_1040_1	-	ACAT(4*5)	GCATGACCGGTCTATTTATGTGTGTGTGCGTGTATAC[ACATACATACATACATACAT]ATATTTCTCCAAGTGGTAGGGGAGTGGGTGGGGAATGAGAATTGTGACAAGGAG	GCATGACCGGTCTATTTATGTGT	60.15	CTCCTTGTCACAATTCTCATTCC	59.99	111
LaES453	CL9589.Contig2_All_1041_1	GO:0006855//drug transmembrane transport;GO:0009812//flavonoid metabolic process;GO:0009860//pollen tube growth;GO:0009555//pollen development;GO:0030048//actin filament-based movement;GO:0009901//anther dehiscence	GGA(3*7)	GACTGTCAGCCACCTCCTTCCCCAGCATCAGCGGCGCCGCATCCATCGTCCCGATTATATATCTGGAAATTTATTAACTACTTAAGAAGT[GGAGGAGGAGGAGGAGGAGGA]AGGGGGAAGGAAAGAAGGGAGGGAG	GACTGTCAGCCACCTCCTTC	59.841	CTCCCTCCCTTCTTTCCTTC	59.252	136
LaES454	CL9624.Contig2_All_1042_1	GO:0046939//nucleotide phosphorylation;GO:0048364//root development;GO:0006354//DNA-dependent transcription, elongation;GO:0048367//shoot system development;GO:0008652//cellular amino acid biosynthetic process	CCG(3*5)	CCAAATCCAAACCCTAAAAATCTAAATCCTCACAATTCCTCTAATTCGTTCTCCAATGGCGGCCATCCACCGCCTCCTCCGATCCA[CCGCCGCCGCCGCCG]TCACGGTCGCGAGATCGCCGGCGAGCTTCTCTTCTCTGACTAGAAGAGACCCGTTGAA	CCAAATCCAAACCCTAAAAATCT	59.631	TTCAACGGGTCTCTTCTAGTCAG	59.929	159
LaES455	CL9633.Contig1_All_1044_1	-	TTG(3*8)	CATCATCGTAGTCCTCATCATCAAAGAAATCATCATCATCGTCAGTGAAAGATTCTTCAACCTGCTTCTTA[TTGTTGTTGTTGTTGTTGTTGTTG]AGGGAAGAGGCTTTGATTAATGGGGTTA	CATCATCGTAGTCCTCATCATCA	59.97	TAACCCCATTAATCAAAGCCTCT	60.202	123
LaES456	CL9633.Contig3_All_1048_1	GO:0044699	TTG(3*5)	GTGTTGTTTTTGGAGCCATCTTTGGTGGTGGA[TTGTTGTTGTTGTTG]GTTGACTTTTGGGTTGTGGTTGTGGTTATTGTTGTTGGTGGTAGTGGTTGACTTTTGAG	GTGTTGTTTTTGGAGCCATCTT	60.393	CTCAAAAGTCAACCACTACCACC	59.95	106
LaES457	CL9669.Contig1_All_1050_2	GO:0055114//oxidation-reduction process	TTC(3*7)	TATTTAAGCACATTCGCCCTTTATTCCAGTACGTTGTGAAAACCAGAAAAATCCAGTTACAATAACCAAAGGTCGTT[TTCTTCTTCTTCTTCTTCTTC]ACTTGGTCCACCACATGAGGAAGTCCCTCCTCCTGTTGATCTTCTTCT	TATTTAAGCACATTCGCCCTTTA	60.002	AGAAGAAGATCAACAGGAGGAGG	60.246	146
LaES458	CL966.Contig3_All_205_1	-	ACG(3*6)	AGAACGCGATTTACTTTGATCTGGTCTTCATAGATTTGTAATGCAGACAGGCACAGCCACAACGACAACCACAACCACGGCAAGTCAAACA[ACGACGACGACGACGACG]ACAATATGCAACAAACTTTCTTGGCATCCTTATAATTTGTTGG	AGAACGCGATTTACTTTGATCTG	59.806	CCAACAAATTATAAGGATGCCAA	60.082	152
LaES459	CL9678.Contig2_All_1052_1	GO:0032259//methylation	GA(2*6)	ATTCTTCTTCCTTTTTGGGTTTGAT[GAGAGAGAGAGA]AAGACAAGGGATTGGTTGTGTGATGAGAACAAAGAGGAGGGATTGTT	ATTCTTCTTCCTTTTTGGGTTTG	59.875	AACAATCCCTCCTCTTTGTTCTC	59.995	84
LaES460	CL968.Contig1_All_209_1	-	ATT(3*5)	GGAATTATCGGTTCTTTTTAAGCA[ATTATTATTATTATT]ATATATAGTGAGTGTATTCTAATAAGAACCGATTCTTAAAATATGAAGTATAGGGACGTCACGATGA	GGAATTATCGGTTCTTTTTAAGCA	59.886	TCATCGTGACGTCCCTATACTTC	60.387	106
LaES461	CL9723.Contig1_All_1054_1	-	AG(2*7)	AAGGAGAAGAAGACATGGGAGTCTT[AGAGAGAGAGAGAG]GACAGAGAAAGGAGATGGGGATCTCGTGATTTTAGAGAAAGGAGGAAGTAAGGAATGAATGTGGGCAGATTTGGTGATGGTTTTAGA	AAGGAGAAGAAGACATGGGAGTC	60.123	TCTAAAACCATCACCAAATCTGC	60.358	126
LaES462	CL9723.Contig1_All_1055_1	-	AG(2*7)	GCAGATTTGGTGATGGTTTTAGAAAGAAAAAATGGAGCTGT[AGAGAGAGAGAGAG]AAAAGAAGATGAAAAAAGGCGAGAAAACAAATTAAAAAGAGTTAGAGAAGAGAGAGAGGATTTATTAAATTTCCATTATTATCCCTCTTCCTCC	GCAGATTTGGTGATGGTTTTAGA	60.358	GGAGGAAGAGGGATAATAATGGA	59.67	149
LaES463	CL9723.Contig3_All_1056_1	-	CT(2*7)	ATTCCTTACTCCCTCCTTCCTCTAAGATCACGAGATCCCCATCTCCTTTCTCTGTC[CTCTCTCTCTCTCT]AAGACTCCCATGTCTTCTTCTCCTTCCTCCCCTTTCTCGCTCCTCACCCGCCAAGATCACTTTTTGCTCCCTACCCAGTAACCATTACC	ATTCCTTACTCCCTCCTTCCTCT	59.98	GGTAATGGTTACTGGGTAGGGAG	60.011	159
LaES464	CL976.Contig2_All_210_1	-	GAA(3*5)	ATCCAGAAGGACAAGGGCTACTCCTCCTCGGATTCTCACCAGTCCTCGGATTTCCCCTCCCTCTCCGCCGCCGCCGTCACCAAGATCCC[GAAGAAGAAGAAGAA]GCAAACCCTAACTCTTGCCGAATT	ATCCAGAAGGACAAGGGCTACT	60.497	AATTCGGCAAGAGTTAGGGTTT	60.352	128
LaES465	CL9844.Contig1_All_1060_1	-	GAGGAA(6*4)	TGTTGTATGCGCTGAATCTAGTGATACTGAGGATCAGCTGTTGGATCAAAACGAACCCAACAACTGCGAAATTGAAAATGATGGAAAGGAGGAG[GAGGAAGAGGAAGAGGAAGAGGAA]CTGGATGGATATGAATCTCCAAATGTGGCAGTAGAA	TGTTGTATGCGCTGAATCTAGTG	60.332	TTCTACTGCCACATTTGGAGATT	60.014	154
LaES466	CL9885.Contig1_All_1062_1	-	TTTTC(5*4)	ACTATAAGGAAATGTTGTTGCGGCTGAATTTCCCCCATCTTTTT[TTTTCTTTTCTTTTCTTTTC]TTTGAGACTTTACAATGATCTTGCTTTTTATACCATCAACTATTCCTCTCCAATCTTCAACTGAAAATAACCACGATTAGATTTTGAGCTCA	ACTATAAGGAAATGTTGTTGCGG	59.465	TGAGCTCAAAATCTAATCGTGGT	60.143	156
LaES467	CL9909.Contig2_All_1065_2	-	GTC(3*5)	GCTTACTTGGGCGAAGAGATATTGATCGATTTCGATCTCTTTTTGCTTGATCAAAGAGCTGAGATTTTGGGTTTGATTGTT[GTCGTCGTCGTCGTC]GATTGATGATAAATGGAGGCCAGTTGAAACTA	GCTTACTTGGGCGAAGAGATATT	60.127	TAGTTTCAACTGGCCTCCATTTA	60.01	128
LaES468	CL990.Contig1_All_211_1	GO:0030433//ER-associated protein catabolic process	TGC(3*7)	TGTGATTTGTACAATTTGCACTGTGTATTTGATCTAGAAAAGAAAAGTTATTGTGAAT[TGCTGCTGCTGCTGCTGCTGC]TGAAGTGGGGCCATGGCAACAGCATGTTGCCTCCTCTGGCGATCTCGGAGGTACAGCACAGTGAGAAGGCAGATGAAGAG	TGTGATTTGTACAATTTGCACTGT	59.491	CTCTTCATCTGCCTTCTCACTGT	60.067	159
LaES469	CL990.Contig3_All_212_1	GO:0042538//hyperosmotic salinity response;GO:0030433//ER-associated protein catabolic process;GO:0006888//ER to Golgi vesicle-mediated transport	CAG(3*7)	CTCTTCATCTGCCTTCTCACTGTGCTGTACCTCCGAGATCGCCAGAGGAGGCAACATGCTGTTGCCATGGCCCCACTT[CAGCAGCAGCAGCAGCAGCAG]CAATTCACAATAACTTTTCTTTTCTAGATCAAATACACAGTGCAAATTGTACAAATCACA	CTCTTCATCTGCCTTCTCACTGT	60.067	TGTGATTTGTACAATTTGCACTGT	59.491	159
LaES470	CL9926.Contig1_All_1066_1	GO:0090414//molybdate ion export from vacuole;GO:0008272//sulfate transport	AAG(3*6)	CTCTCAGCTTTGCTCTTCATCATTCTGACCACAGGCTCTGGTGATGATAACGATAACGAACAACCTGAATCTGAATCTAACAT[AAGAAGAAGAAGAAGAAG]TATCTGCTTCCAATGGTCTTCGATAATTCCCACTGCACTTATC	CTCTCAGCTTTGCTCTTCATCAT	60.165	GATAAGTGCAGTGGGAATTATCG	59.877	144
LaES471	CL9930.Contig1_All_1067_1	GO:0015979//photosynthesis	TCA(3*8)	CAATGACCAGAACCAAAATTCATCT[TCATCATCATCATCATCATCATCA]TCTCTCAAGAACTTCTCTGCGGCGCTAGCCCTCTCCTCAATCCTCCTCTCCT	CAATGACCAGAACCAAAATTCAT	60.102	AGGAGAGGAGGATTGAGGAGAG	60.337	101
LaES472	CL998.Contig2_All_213_1	-	CCG(3*6)	ATAACCACCACCACTGTAACCACCACCATAACCACCGCCATATCCTGAGGAAGCTCCACCACCATATCCA[CCGCCGCCGCCGCCGCCG]CCACCATCCCTCCGAAAGTCACGGCCTCCAAAAC	ATAACCACCACCACTGTAACCAC	59.957	GTTTTGGAGGCCGTGACTT	60.104	122
LaES473	CL9999.Contig1_All_1070_1	-	TG(2*9)	TCTTAAAACGGTGAAGATGGAAATTACAATATTATAGAGTACAATAATTACATATATCCAATTATCCCACAACTT[TGTGTGTGTGTGTGTGTG]AAAGATGCTTTACAAGCTTTGAGAAAAATTGCATGTCTAGAATGAACCTGATGTGCTTAACGATTC	TCTTAAAACGGTGAAGATGGAAA	59.991	GAATCGTTAAGCACATCAGGTTC	60.021	159
LaES474	Unigene10119_All_1410_1	GO:0016310//phosphorylation	AGG(3*5)	GTAATTACTGCCACCGCAGTCTTTTGAGCGCAGGACGTCCGAACCGAGACTGGAAGGGAGA[AGGAGGAGGAGGAGG]GGCAATAGATAGAACACAAGATCCATTTCTTAATTTAGTTTTGGTATTTGTTGAGCTTTCTATCCGCTAC	GTAATTACTGCCACCGCAGTCT	60.561	GTAGCGGATAGAAAGCTCAACAA	59.932	146
LaES475	Unigene10183_All_1411_1	-	TGC(3*5)	CCATTCCTAGAATTCAAATGTCCACGGCCACCGTCGCCACCACCATGACCATTAGATCCACCAGCTCCGTCAT[TGCTGCTGCTGCTGC]CACCACCAGTACCACTACCAAATCCATACCCTGATCCTGATC	CCATTCCTAGAATTCAAATGTCC	58.876	GATCAGGATCAGGGTATGGATTT	60.398	130
LaES476	Unigene10209_All_1412_1	-	ACC(3*5)	ACACCCTCCTCCTTATGGGTATCAAGGATACTTCAGTGATGATTATCA[ACCACCACCACCACC]TCCTCCTCCAGCTCAAGTGTACTACCACAGCCACGAACACAATGATGACTTTTGCCTCT	ACACCCTCCTCCTTATGGGTAT	59.968	AGAGGCAAAAGTCATCATTGTGT	60.054	122
LaES477	Unigene10331_All_1415_1	GO:0051276//chromosome organization;GO:0006259//DNA metabolic process;GO:0007126//meiosis;GO:0050794//regulation of cellular process	GAA(3*5)	AAAGCAGTCAAAGGGCTAAGAATCAAATGAGTGGCGGTGGTGATGATGATGACGATGAC[GAAGAAGAAGAAGAA]GATGATGATATTTTGGAGGAGGATTGTGGGGCAGCGAACAAAAAGAACCATGTTGGGTTGCCGCAATATAACAGTAAG	AAAGCAGTCAAAGGGCTAAGAAT	59.818	CTTACTGTTATATTGCGGCAACC	59.936	152
LaES478	Unigene10338_All_1416_1	GO:0007165//signal transduction	GCG(3*5)	GAGCACCAGCATCAGCAGGGGT[GCGGCGGCGGCGGCG]ACGGCGACGACGCATCCTCCGAGCAGCGCTTCGTGGACCACCTCCGACGCCTCGAGAACCGACGATACCTACGCCCTCCTCCCATCGGCCTCGAGCACTTCCACCAATTCTTGTTCTC	GAGCACCAGCATCAGCAG	59.189	GAGAACAAGAATTGGTGGAAGTG	60.026	155
LaES479	Unigene10402_All_1420_1	-	GGA(3*5)	ATTATCGTTGTTGTCAAGGGAGAAGCAAAGATCGTC[GGAGGAGGAGGAGGA]GAAGGAGGAGGCATCGCGAAGAAGGGAATAATTTGTGAATGGTTGGGA	ATTATCGTTGTTGTCAAGGGAGA	59.885	TCCCAACCATTCACAAATTATTC	59.943	99
LaES480	Unigene10402_All_1421_1	-	ACG(3*5)	ATTATCGTTGTTGTCAAGGGAGAAGCAAAGATCGTC[GGAGGAGGAGGAGGA]GAAGGAGGAGGCATCGCGAAGAAGGGAATAATTTGTGAATGGTTGGGA	GAACAGAAGAGGAGTGAGTGACG	60.475	TCGAATCCACCATAAAATCAGTT	59.729	157
LaES481	Unigene10430_All_1423_1	-	AT(2*8)	ATCAAAATAATCACCTTGCTCCAA[ATATATATATATATAT]CAAGATTTTTTGTCAATTTTCCATTTTCATCAACCCCCAGGACCATCCAATATTTTCTCCATGCTCAGTGCTTATCTTATGTGATTATAGGAGAGGTTCTTCGTCTGCT	ATCAAAATAATCACCTTGCTCCA	59.857	AGCAGACGAAGAACCTCTCCTAT	59.929	149
LaES482	Unigene10454_All_1424_1	GO:0009753//response to jasmonic acid stimulus;GO:0009414//response to water deprivation;GO:0009610//response to symbiotic fungus;GO:0009611//response to wounding;GO:0042538//hyperosmotic salinity response;GO:0009408//response to heat;GO:0009733//response to auxin stimulus;GO:0016567//protein ubiquitination;GO:0009738//abscisic acid mediated signaling pathway;GO:0009723//response to ethylene stim…	GA(2*7)	CATTTCCAAATCTTCCAAAAGAATTAAAATTAAAAAAAAAACCCTCATTCTAGAGAGAGAGAAAGAAATCGAG[GAGAGAGAGAGAGA]ATGGCGCCAGTCCCATCAAGCGTGGCTAGGCAAGCAGAGCTCTTAAGGGCCGACGGCAACACATACTTCAAAA	CATTTCCAAATCTTCCAAAAGAA	59.487	TTTTGAAGTATGTGTTGCCGTC	60.039	160
LaES483	Unigene10456_All_1425_1	GO:0044763;GO:0044237//cellular metabolic process;GO:0044238//primary metabolic process;GO:0043170	TCC(3*5)	GCGGGATTAAGGTAATCTCAAACCCTAA[TCCTCCTCCTCCTCC]TATTGAATCAGCCTGTACAGTTACTGATGTCAATGATGAGGCAACTTGTAAATCAA	GCGGGATTAAGGTAATCTCAAA	59.483	TTGATTTACAAGTTGCCTCATCA	59.639	99
LaES484	Unigene10524_All_1427_1	-	CTCCCC(6*4)	CTAACGCCTTCACCTTCGACTCCCCGCACCCAATCTACGCCATGTCCAT[CTCCCCCTCCCCCTCCCCCTCCCC]TCTCATCGCCCTCGGCAGCTTCGTCGAAAACCCCAACAACCGCATCGACGTCGTCTCCTTCGACACCGAAACCCTAAATTTCAC	CTAACGCCTTCACCTTCGACT	60.797	GTGAAATTTAGGGTTTCGGTGTC	60.941	157
LaES485	Unigene10531_All_1430_1	-	GCCTCT(6*4)	AACATCCTACAGGCTTTCAATCACA[GCCTCTGCCTCTGCCTCTGCCTCT]GCCTCCAAGCATTTTCTCCTTGCATTGTCCTCCTATGGTAAGTGGCTA	AACATCCTACAGGCTTTCAATCA	60.014	TAGCCACTTACCATAGGAGGACA	60.028	97
LaES486	Unigene10540_All_1431_1	-	TG(2*8)	TCGTCAACTCTCAATAATCAGCATGCAAATATGATTTATTGTCGTTTCATTAAGTGGAATAATTCGCA[TGTGTGTGTGTGTGTG]CATTTATTATACTAGGATTCTTTCCAATAAATATGGAGAGGGGAAAAAAATCCTGTTGACTAAGCAATTACGA	TCGTCAACTCTCAATAATCAGCA	59.897	TCGTAATTGCTTAGTCAACAGGA	58.955	157
LaES487	Unigene1054_All_1174_1	GO:0035556//intracellular signal transduction;GO:0034976//response to endoplasmic reticulum stress;GO:0009693//ethylene biosynthetic process;GO:0006457//protein folding;GO:0006355//regulation of transcription, DNA-dependent;GO:0006857//oligopeptide transport;GO:0002679//respiratory burst involved in defense response;GO:0009408//response to heat;GO:0010200//response to chitin;GO:0009644//response …	AAT(3*5)	CATTCCATCACTACACGACAAAATTGCCAGTTTCCAAATAATCTCCTCCCTTCCTAAATACTAGCTTTTTACACAAATTAA[AATAATAATAATAAT]TTGGAATTTAGACGGCTACGATTGGATGAAGTTGAAGG	CATTCCATCACTACACGACAAAA	59.912	CCTTCAACTTCATCCAATCGTAG	60.008	134
LaES488	Unigene10625_All_1432_1	-	GAG(3*5)	GTTAGGGTTTGATGTGCAAGAAGAGGGGCATGAA[GAGGAGGAGGAGGAG]GATGGCGTTGGGGACGGGCTTCACATTGTTGGATTCGAAAC	GTTAGGGTTTGATGTGCAAGAAG	60.048	GTTTCGAATCCAACAATGTGAAG	60.745	90
LaES489	Unigene10680_All_1433_1	GO:0006468//protein phosphorylation;GO:0009651//response to salt stress;GO:0010359//regulation of anion channel activity;GO:0010119//regulation of stomatal movement;GO:0009738//abscisic acid mediated signaling pathway	TGG(3*6)	GAAGGTGTAGATGGAGCGGACGTCCGACATCGGACGATTGAGGATGCGGCCGAGGGGTGGTGGTTTTGGTGGATC[TGGTGGTGGTGGTGGTGG]TGTTTGAGAGATGTTGATAGAAGGGGGTTGATC	GAAGGTGTAGATGGAGCGGAC	61.034	GATCAACCCCCTTCTATCAACAT	60.429	126
LaES490	Unigene10702_All_1434_1	-	CCT(3*5)	GAAACAGCAAGCCTAGTTTCCTTTAACCAGAACAATTCATATGAGCATTTATTAACAACTCCCGCCACCTCCGCCATAA[CCTCCTCCTCCTCCT]CCACCACCTCCGCAGCCTCCACCGCTTCCACAATAAGCGCCAGCAGTAGAT	GAAACAGCAAGCCTAGTTTCCTT	60.293	ATCTACTGCTGGCGCTTATTGT	60.303	145
LaES491	Unigene10733_All_1435_1	GO:0007267//cell-cell signaling;GO:0006275//regulation of DNA replication;GO:0051567//histone H3-K9 methylation;GO:0010389//regulation of G2/M transition of mitotic cell cycle;GO:0008283//cell proliferation;GO:0048453//sepal formation;GO:0006342//chromatin silencing;GO:0006306//DNA methylation;GO:0048451//petal formation;GO:0009555//pollen development;GO:0019722//calcium-mediated signaling;GO:003…	GAG(3*5)	GAGAAGATGGAGAGGACGCCGATGACGGAGAAGTT[GAGGAGGAGGAGGAG]GGAGGAGAGGGCGTCGAGGGGGAGGGAGAGGGAGCGGAGGAGGGAGAGGAGGATGGAGCCGCCCATGGAGGCGAGGACGAAGAAGGCGGAGAGGCGGGTGTAGTTCTTGA	GAGAAGATGGAGAGGACGCC	61.284	TCAAGAACTACACCCGCCTCT	61.184	160
LaES492	Unigene10746_All_1437_1	-	AGG(3*5)	AGCTCAGGGGAGTAGCATAGC[AGGAGGAGGAGGAGG]CGTTATCATTTCTGCTTCGGTAATTGTTGTTGCTCTTGTTATTGTTGCAAATG	AGCTCAGGGGAGTAGCATAGC	60.018	CATTTGCAACAATAACAAGAGCA	60.177	89
LaES493	Unigene10749_All_1438_1	GO:0006413//translational initiation;GO:0006367//transcription initiation from RNA polymerase II promoter;GO:0015979//photosynthesis;GO:0045893//positive regulation of transcription, DNA-dependent	ATC(3*5)	ATCTTTCTGTTTTGGAGCAAGAACAGGGGATGTTACATTCTCATCTTCCAT[ATCATCATCATCATC]CTCATCGTCAGCATCTGACTCGTTTAGCCCAGCTGCTTTACCAAGTAGCTTCTTCAACTCCTTTCCAGATTTACTCAAGCCACCATCTTCTTC	ATCTTTCTGTTTTGGAGCAAGAA	59.424	GAAGAAGATGGTGGCTTGAGTAA	59.776	159
LaES494	Unigene10861_All_1439_1	GO:0006414//translational elongation	TAC(3*6)	CCACTCTTCTACTGAGAGTCCGAACTAGAAATTTCTGATTTACTTGGGGGAAAAA[TACTACTACTACTACTAC]CAACTAAATGCTACCAAAACTATTAAGTTGAACCATTTAATCAAACAAACTGAAACCCATATCATCATCG	CCACTCTTCTACTGAGAGTCCGA	60.06	CGATGATGATATGGGTTTCAGTT	60.089	143
LaES495	Unigene10944_All_1440_1	-	TCA(3*7)	GAGATCTCAATCCCTTTGCATCGTCCTCG[TCATCATCATCATCATCATCA]AATTCATTTAAAAATATGTTCTGGAAGTGCGGTATGTTCACCGGCACGGATCCAGGTACTATATTCTTATTCTTGCTCCATGCC	GAGATCTCAATCCCTTTGCATC	60.046	GGCATGGAGCAAGAATAAGAATA	59.621	134
LaES496	Unigene11203_All_1441_1	-	TTG(3*5)	TACTATTGCAGACGTTGTCACCACCCCAACGCCATCAATGGCA[TTGTTGTTGTTGTTG]CTGCCATCATTGTCGTCGTCATCGTTGTTGTTGGCATTGCTACTG	TACTATTGCAGACGTTGTCACCA	60.601	CAGTAGCAATGCCAACAACAAC	60.595	103
LaES497	Unigene11219_All_1442_1	GO:0009414//response to water deprivation;GO:0006457//protein folding;GO:0042538//hyperosmotic salinity response;GO:0009408//response to heat;GO:0006621//protein retention in ER lumen;GO:0046686//response to cadmium ion;GO:0006914//autophagy;GO:0015031//protein transport	GAG(3*5)	AGCTCTTGGGTCTTCAGAGAGATCCCCGAACAAGATTTGGTAGCGTAGATTTT[GAGGAGGAGGAGGAG]GACGCTGAGGAGATGGGTCATGTCGCCAAGGAATCTGAAGACGTTCATGGCGTCGATTTGGACACCAACAAACCCTAGATTTTTG	AGCTCTTGGGTCTTCAGAGAGAT	60.034	CAAAAATCTAGGGTTTGTTGGTG	59.795	153
LaES498	Unigene11310_All_1443_1	-	TG(2*6)	TTTGCAAATTAAAAGACCGTTTCATGAATAATTGGCAAAATTTTCAAATTAATCTCC[TGTGTGTGTGTG]CACAAGTGTTTTATTTTCTGAGATTTTGCCAAATTATTTTTTTTCCAAATATTTAACCTTTCAACCTTGCCAAATTATTCCTGAAT	TTTGCAAATTAAAAGACCGTTTC	59.565	ATTCAGGAATAATTTGGCAAGGT	60.089	155
LaES499	Unigene11566_All_1448_1	-	CTC(3*5)	AGTCTCTAATTCCAGCTCCTTCCCATCCCATCCACTCTTCCCACATATCCCAGCTTGAGTCGCACATTCCTCTCATCGGCTCGTCAACGTCCCATTCTTCGGTTTGCTTCCATTG[CTCCTCCTCCTCCTC]CGATGCCCTCAAGCTGCTCATCACAATAT	AGTCTCTAATTCCAGCTCCTTCC	59.416	ATATTGTGATGAGCAGCTTGAGG	60.646	159
LaES500	Unigene11621_All_1449_1	-	GGT(3*5)	TTTGACACTGCAGTCTGTTCATTATCGATTGGATTACTCGATGGTGGAGTTCCAATTGCGTGGCCCCCACCAC[GGTGGTGGTGGTGGT]GATTACTATTGGTATTGTTGTGGTAATGCC	TTTGACACTGCAGTCTGTTCATT	59.834	GGCATTACCACAACAATACCAAT	59.897	118
LaES501	Unigene11623_All_1450_1	GO:0009651//response to salt stress;GO:0006542//glutamine biosynthetic process;GO:0046686//response to cadmium ion	TC(2*8)	TAAATTTAAATGCTTGCTACGGCCCAGATAGAGAAGAAAGCTGCCACCTTTGCTCTTGCTCTT[TCTCTCTCTCTCTCTC]TGCATCAAGACCAGGGGCTGAAGAGAGAAATCAAGAAAAATGGCC	TAAATTTAAATGCTTGCTACGGC	59.701	GGCCATTTTTCTTGATTTCTCTC	60.419	124
LaES502	Unigene11626_All_1452_1	GO:0007034//vacuolar transport;GO:0009624//response to nematode;GO:0006200//ATP catabolic process	AAG(3*5)	GTCGAGGAGACCCTGATGTTCTCCGCCGAGTTCCGGCTCCCGAGGGCGCTCTCC[AAGAAGAAGAAGAAG]GCTCGGGTCCAGGCGCTGATCGACCAGCTCGGCCTCCGCCGGGCCGCCAAGACGATAATCGGGGACG	GTCGAGGAGACCCTGATGTTC	61.048	CGTCCCCGATTATCGTCTT	59.902	136
LaES503	Unigene11632_All_1453_1	GO:0000911//cytokinesis by cell plate formation;GO:0006611//protein export from nucleus;GO:0009627//systemic acquired resistance;GO:0000226//microtubule cytoskeleton organization	GAT(3*5)	CTCTACTTGTGGAACCCACACTCCCTCTCTCTCCATCGAATCACCACTTTTCAACAA[GATGATGATGATGAT]GGTGGTGATCAAGATTCCCAAATTCTTGCCGCTTCTCCGATGGAAATCTTGGTCCCGGATGCTAAGATTAAATC	CTCTACTTGTGGAACCCACACTC	60.081	GATTTAATCTTAGCATCCGGGAC	60.178	146
LaES504	Unigene1165_All_1175_2	-	AT(2*6)	CAAAAGTTTATGCAAGGAAAAGCTTAATACATCGAAATGTTAGAGAACTTCAATATAGTTGCAACAGCAGATTTGAA[ATATATATATAT]AAATACACACACAGCAACACAAGGTTCCAACTAAA	CAAAAGTTTATGCAAGGAAAAGC	59.363	TTTAGTTGGAACCTTGTGTTGCT	60.082	124
LaES505	Unigene11887_All_1455_1	-	TCC(3*5)	ATCCCAAAGCACTCTTTTCTTCTTCGATTTCGCTGCTGCTGCTTCT[TCCTCCTCCTCCTCC]AACAAAAGGCATTCTCCCACCTTTCCCCCACCACTGCTACTGCAACCAGCAGCAGCACCTGAAACAGAGAGATTAA	ATCCCAAAGCACTCTTTTCTTCT	59.79	TTAATCTCTCTGTTTCAGGTGCTG	59.948	137
LaES506	Unigene11911_All_1456_1	GO:0006098//pentose-phosphate shunt;GO:0009773//photosynthetic electron transport in photosystem I;GO:0030003//cellular cation homeostasis;GO:0070838//divalent metal ion transport	TA(2*6)	AACAAGACCGAACAATTCAAAAAAGCCAAATATGGTTACAGTGTTTTGCTCATACATACAGATGAGTAGGTG[TATATATATATA]CACAAGTTTATCTTGATTTGTACAGTGGGACGT	AACAAGACCGAACAATTCAAAAA	59.906	ACGTCCCACTGTACAAATCAAGA	60.816	117
LaES507	Unigene11973_All_1457_1	-	AATTC(5*5)	TGCCTCTGTTTCCCATAACACTATGCTAGGGTTTGATTTGATTGTGGGATGGGATCG[AATTCAATTCAATTCAATTCAATTC]CTCAAAAAGGATTTGCGGAGGAGACATGAAATATTGAATAAAGTTGGGTTTTGAGGAACATTTGGGCTTCTATTT	TGCCTCTGTTTCCCATAACACTA	60.881	AAATAGAAGCCCAAATGTTCCTC	59.867	157
LaES508	Unigene12015_All_1459_1	-	GGT(3*5)	ATGCAAGATATAGCCTGAATGGAAGAGAATTTGATGGAAGCCGTCTCATTGTGGAATTTGCAAAAGGGGGTCCACGTGGCTCTGGAGGTGGA[GGTGGTGGTGGTGGT]TCACGTGAATATCTCGGAAGAGGCC	ATGCAAGATATAGCCTGAATGGA	59.969	GGCCTCTTCCGAGATATTCAC	60.053	132
LaES509	Unigene12040_All_1462_1	GO:0051301//cell division;GO:0005992//trehalose biosynthetic process;GO:0009832//plant-type cell wall biogenesis;GO:0010182//sugar mediated signaling pathway;GO:0009793//embryo development ending in seed dormancy	GTG(3*5)	GCAAGAGAAGTAGTTGTCCCCTTTGAGATCGAGCACGGATGATCCCTCGTGCCACGACATGATCTCTTGTGGGGCCCGCAGTCCACTCGACTGGTT[GTGGTGGTGGTGGTG]ATTGCTAACCGACGACGATGATGAGGATCTCCTCTC	GCAAGAGAAGTAGTTGTCCCCTT	60.175	GAGAGGAGATCCTCATCATCGT	59.665	147
LaES510	Unigene1204_All_1176_1	-	AC(2*8)	CAACAGTACAACACGAGAAGCACGGGAAGGTATACTTCAAAGAAAGCAGTACAATTACAACACAGCCTAACATAACAGGAAATTACCAGCGGTATATTTTAAAAAGAAAAAGCAAA[ACACACACACACACAC]AATTAAAACGATCCCCTCAATTTTATC	CAACAGTACAACACGAGAAGCAC	59.894	GATAAAATTGAGGGGATCGTTTT	59.601	159
LaES511	Unigene12092_All_1463_1	GO:0055114//oxidation-reduction process	ATT(3*5)	TTTAAAAGTGCAAAATGAGGGAATTTGAA[ATTATTATTATTATT]TTTTTAAATTTTTGCCTCCACCTCGCAACAATATTACTACCATAATATTCAAACAGATCGAGCTAACTAACTACGTGACTCAAGCCAAGATCT	TTTAAAAGTGCAAAATGAGGGAA	59.994	AGATCTTGGCTTGAGTCACGTAG	59.957	137
LaES512	Unigene12123_All_1464_1	GO:0044710	AG(2*6)	AAATGGGTAAGTGGGCTATTGTTATAAGTGGGCTACTGTAATCATATACAAATAATGTGTCGAAGAAAATTAATTTAGTGGGCACATTGTACAATTGATGTTATTAATCTTTTT[AGAGAGAGAGAG]TGAGTTTGAGGACAATTAGAGATTCAA	AAATGGGTAAGTGGGCTATTGTT	60.02	TTGAATCTCTAATTGTCCTCAAACTC	59.263	153
LaES513	Unigene12145_All_1465_1	GO:0030029//actin filament-based process;GO:0009560//embryo sac egg cell differentiation;GO:0006281//DNA repair	TCA(3*5)	CGAGTTCAGTCTCATCCTCATCTGGTCCG[TCATCATCATCATCA]ACATCCTTGCTCATTAATTTGTAGAGTTGCCAATCTTCATCTCTTGCTCCAAATGTATCTTCACC	CGAGTTCAGTCTCATCCTCATCT	59.893	GGTGAAGATACATTTGGAGCAAG	60.014	109
LaES514	Unigene12150_All_1466_1	-	GAA(3*5)	ACGCGATTCTTAGCAACAAAATAGAGAAAGCCAACAAAGATTCAGCTGATGGGTCTCCCCAAAACGAATTGGAGAAGAAACCCAAATCGTTCGATTC[GAAGAAGAAGAAGAA]GAGAAGCAGAGAAAATTACGAGAAATCGAGAAACGATCAAGA	ACGCGATTCTTAGCAACAAAATA	60.158	TCTTGATCGTTTCTCGATTTCTC	59.849	154
LaES515	Unigene12156_All_1467_1	-	AGG(3*5)	AATCGAGTAGGGAAAAAGAGGA[AGGAGGAGGAGGAGG]AGAGGGATCGGAGGAAGAGGGCTTGCCGGTGAAGACACCCTTGAGCTTGTCGACCCATCCGAGGCTTTGGAGTTGGGGCGTGGACGAGATTGATCGGGCTTGAGAATAGCATAAAGCT	AATCGAGTAGGGAAAAAGAGGAA	59.637	AGCTTTATGCTATTCTCAAGCCC	60.246	155
LaES516	Unigene12208_All_1468_1	-	AAG(3*5)	TCTAGCTCTAGCTCTTCAAGCGATGAAGAAGAAGTGGAAGGCCCAGACGGTGAAAAGATA[AAGAAGAAGAAGAAG]GGACTCAAGGAGAAGATCAAGGAAAAGCTTAGCGGAGACAAGAAAGAAGAGGAAGTTGCGAC	TCTAGCTCTAGCTCTTCAAGCGA	60.195	GTCGCAACTTCCTCTTCTTTCTT	60.404	137
LaES517	Unigene12214_All_1469_1	GO:0055114//oxidation-reduction process	GGT(3*6)	GATTCTGGATCCCCAAATGTTAGCATGCTTGAAGA[GGTGGTGGTGGTGGTGGT]CTTTGGTAGAGCCATGGCTTTGGAATCTTTGGGAATCTTGTTGGTCCTGGTGTCATTTTGTGAGGAATATTCCATTGATGAGCCACTAAAA	GATTCTGGATCCCCAAATGTTAG	60.879	TTTTAGTGGCTCATCAATGGAAT	59.857	144
LaES518	Unigene12231_All_1470_1	GO:0006546//glycine catabolic process;GO:0016226//iron-sulfur cluster assembly;GO:0032259//methylation	CTG(3*6)	TTTTTCGTCTCTAAATCCACCAACCTTGAAATTAATCCCCCTCTTCTTT[CTGCTGCTGCTGCTGCTG]CGTTGCCGTTTGAGTTCGATCTCTCCCCTCCTCCCATTGATCACGATCACGACCCCCTCTCCGATCTCTTGATGAATGAT	TTTTTCGTCTCTAAATCCACCAA	59.991	ATCATTCATCAAGAGATCGGAGA	60.053	147
LaES519	Unigene12239_All_1471_1	-	AAC(3*6)	CCATTAATCAATCAGATCGCCTCCGATTAATCTCCTCGATCCCCCATTTCTAGGGTTTTTTTTTTCTGCCCCTCTTTTTTCCCCAAAAAAGCGATGAATCAGAGATTCA[AACAACAACAACAACAAC]AGCAAGCCCTAATGCAACAAGTGAT	CCATTAATCAATCAGATCGCCT	60.3	ATCACTTGTTGCATTAGGGCTT	60.028	152
LaES520	Unigene12258_All_1473_4	-	GAG(3*5)	GCAGAAGGATTAAGAGGAAGAGGAGATTTGTAATGGTGTTTGTAGAGTGGGTTTTTTGGGATAATTTTTTTGGGGAGAAAAAGGATGGGAGAAGAAGGGA[GAGGAGGAGGAGGAG]AGATTTGTGATGATGGTTGTGGAGT	GCAGAAGGATTAAGAGGAAGAGG	59.874	ACTCCACAACCATCATCACAAAT	60.531	140
LaES521	Unigene12301_All_1474_1	-	ACC(3*5)	CTCATGACACTATCAGCAGCATCAGTACTACAGCCGCTCCTATGCCGTTAATATTCAACGATGGCAGTCTGACCATCAACCAGTTGCCTAATTAT[ACCACCACCACCACC]ACTACTACTAATGACATTAATAGTTTCCTTGCTAGTAGTTTTTCCGA	CTCATGACACTATCAGCAGCATC	59.919	TCGGAAAAACTACTAGCAAGGAA	59.461	157
LaES522	Unigene12322_All_1475_1	-	GAC(3*7)	CTCCTCCCTCTCTTCCCCATCCGACGAA[GACGACGACGACGACGACGAC]GGTCTCCTCCCCCTGATGCCCGAGGACGACTCCCAAAGGTGCGTGGACTCGCTGCACTCGTCGTTGAGGGCGAGGAACATCGAGCTGCCGAGAGTGAACGATACGTGCGAC	CTCCTCCCTCTCTTCCCCAT	61.86	GTCGCACGTATCGTTCACTCT	60.336	160
LaES523	Unigene12376_All_1476_1	-	ATG(3*5)	GAGAGCCTAGCTTTGTAGCCAACCCAATCAGAAAAGCCTTCA[ATGATGATGATGATG]AAAAATATCAAAGGAATCTATACATCAACAACTGATCATGAAACTTTCTCAAACATAAATCTTTGAGGACAAACTAAGAGAGGATTCGCGTTAGG	GAGAGCCTAGCTTTGTAGCCAAC	60.892	CCTAACGCGAATCCTCTCTTAGT	60.274	152
LaES524	Unigene12390_All_1478_1	-	AT(2*6)	TGCAGTAGCTGCCCTTTACTACTCACACAAGAGATAGGAGTTACCGTCTTAATTTAATTCCTACATTGTTTATTTTTATTGGAGTCATTGAAGAAGAAACAAGCTGTTTCCG[ATATATATATAT]TTTTTATTATTTTTCCATACCTGCTGCTAGG	TGCAGTAGCTGCCCTTTACTACT	59.652	CCTAGCAGCAGGTATGGAAAAAT	60.816	155
LaES525	Unigene12405_All_1479_1	-	GAA(3*6)	GATTTGTACTGGGATTGGATCTGCGGCGGCGGTGGATGTTGGATTGAACAAGTGGTG[GAAGAAGAAGAAGAAGAA]GAGGGAGAAGAAGAAGAGAAACATGATGGTGATGAAGAAGAGGGAGATTGAGGATTTGT	GATTTGTACTGGGATTGGATCTG	59.717	ACAAATCCTCAATCTCCCTCTTC	59.96	134
LaES526	Unigene12472_All_1483_1	GO:0055085//transmembrane transport;GO:0010117//photoprotection;GO:0015867//ATP transport;GO:0010206//photosystem II repair;GO:0009624//response to nematode	TGC(3*5)	TTGCTTTGTCCTTGTTCTTCTTCTTCTCCTTGGCATTCAAACCACCACCAACAGCACAAG[TGCTGCTGCTGCTGC]TGGATGTAGAAGAGGAAGAAGAAAATAGAGATGCAAATGGCA	TTGCTTTGTCCTTGTTCTTCTTC	59.92	TGCCATTTGCATCTCTATTTTCT	60.108	117
LaES527	Unigene1248_All_1177_1	-	GGA(3*5)	TCTCCAAGACCTTCTGTATCTGGGAGTTCAATAGCACAAGCACCAGGCTCTAGCAAT[GGAGGAGGAGGAGGA]GATGAGCCAGTTGCATCACCAACATCAACACAAAATGCAAAGTCATC	TCTCCAAGACCTTCTGTATCTGG	59.759	GATGACTTTGCATTTTGTGTTGA	60.032	119
LaES528	Unigene12543_All_1486_1	GO:0009560//embryo sac egg cell differentiation;GO:0042991//transcription factor import into nucleus;GO:0009220//pyrimidine ribonucleotide biosynthetic process;GO:0006406//mRNA export from nucleus	CTT(3*5)	CCTTACAAGGAGCATCACAAAACTTTAGCACTCTTCTTTCCCTTTCCAACCTTCGATCGATC[CTTCTTCTTCTTCTT]CTGCTTCTGCTTGTAATCTTCGTACTTGCTTAAAGACGACAAGGTCCGGTTTAGCTCTGCTCTCAACCTCTCATTCTC	CCTTACAAGGAGCATCACAAAAC	60.048	GAGAATGAGAGGTTGAGAGCAGA	60.146	155
LaES529	Unigene1266_All_1178_1	GO:0051596//methylglyoxal catabolic process;GO:0055114//oxidation-reduction process	AGC(3*5)	ACCAAATCGACGCTCTCTACTCCCCCAAAACCCTAACCCT[AGCAGCAGCAGCAGC]GACAGCTCTCAAAACAAGAAACGCCTCCTCTCATGGGGGCTAGCTTTCGTTCCCCTCACAATCGCCACCTCCGCTGGCTACTTTGCTCAAGATATCC	ACCAAATCGACGCTCTCTACTC	59.913	GGATATCTTGAGCAAAGTAGCCA	59.771	152
LaES530	Unigene1273_All_1179_1	GO:0000398//mRNA splicing, via spliceosome	CAC(3*5)	ACCAGGTTCACCACACTCATAACAGTTCAAGT[CACCACCACCACCAC]GTGGGCGTCCACCACGACCACCACCCTCCTTTGAGCTGTGAGAGAGCTCCACTCGCCAGCCATTCTTCCCATCCAGAGCACGAATGGCATCTAAGGCATCTCTC	ACCAGGTTCACCACACTCATAAC	60.203	GAGAGATGCCTTAGATGCCATT	59.715	151
LaES531	Unigene12740_All_1488_1	-	AGA(3*6)	TGAAAGTTTGAGAATCGAGGAAAATGGGGATTTGGGGGTAAATGCTGAGG[AGAAGAAGAAGAAGAAGA]AAAAGTTGGGTGATTTAGAGAGGAATAATGAGGAGATGAATGCAATGGTGCAGGTAAAGGCGGAGGAAGTAGAAATC	TGAAAGTTTGAGAATCGAGGAAA	60.223	GATTTCTACTTCCTCCGCCTTTA	60.101	145
LaES532	Unigene12944_All_1489_2	-	GA(2*6)	TGGGAGTTTTTGTTATTGCTTTGGTTGATTCACATATCTCAAGGAGTAGTTCATGAATCTTTGTCATTGTGAGAAGGCGGAGATTGAAGAGCATATGAGGTAAAGGAGGTG[GAGAGAGAGAGA]ACTATAGCATTGGTTGAGAAAAGGCTGTGACAATTT	TGGGAGTTTTTGTTATTGCTTTG	60.372	AAATTGTCACAGCCTTTTCTCAA	60.156	159
LaES533	Unigene1309_All_1180_1	-	CTC(3*5)	ATCCGCATGCATATTATTACCCGGATCCGATAACCCGTCACACTCCAAACCCTCGCTCTCGGG[CTCCTCCTCCTCCTC]CATCCCCTCCCCTCCGCCGCCGACGTGGGAATCTCCGGCGAGAATCTGATGGTCCGCCACGTCAGCGTACATGACTAC	ATCCGCATGCATATTATTACCC	59.933	GTAGTCATGTACGCTGACGTGG	60.634	156
LaES534	Unigene13176_All_1491_1	GO:0000724//double-strand break repair via homologous recombination	TGA(3*6)	GTTTCCTCGTCTTCTGATCCTT[TGATGATGATGATGATGA]TTTGAAGATGGAGGTGGTGGTGGATAATGGTGAAGCGGTAGCTGCCATTTTGCAAAAGGGAAAATTTTGAAGAATATTTTTTAAGAATGGAGAATTGGGAATTGT	GTTTCCTCGTCTTCTGATCCTTT	60.122	ACAATTCCCAATTCTCCATTCTT	60.069	145
LaES535	Unigene1320_All_1181_1	-	CAA(3*6)	CTTCTCATCATTCTTCTCCCCTTCTCCTTT[CAACAACAACAACAACAA]CCATCGAATACAATCGCAAAGCGACCCAAGAAGTTCAAATCTTCGCTTTGATCCATCAATCTCAAACTTTTACGACGACCCATCTCT	CTTCTCATCATTCTTCTCCCCTT	60.082	AGAGATGGGTCGTCGTAAAAGTT	60.404	135
LaES536	Unigene1321_All_1182_3	-	ACC(3*6)	CTTCCAAAACAAAACATCACCATCCACCACCTGAATCCTCCAATGCAACTGCTGCACAAACAGACTCCCTAAGTCTCCCGCA[ACCACCACCACCACCACC]TCAGCCTTCATATCAACCACCCCCACCTGCACCTCTAGCTCCAC	CTTCCAAAACAAAACATCACCAT	60.136	GTGGAGCTAGAGGTGCAGGT	59.48	144
LaES537	Unigene13227_All_1496_1	-	GAG(3*5)	TCTTTTCTGACTGGAAGAACCAGGGCTTTAGGGGCGGAGAGTGAGAGACATGAAAGAAAGCAGGA[GAGGAGGAGGAGGAG]CCAAGGGGATGAAGCCATTAGAGGATTGAAAGGATGAGTGC	TCTTTTCTGACTGGAAGAACCAG	59.908	GCACTCATCCTTTCAATCCTCTA	59.739	121
LaES538	Unigene13240_All_1497_1	-	CAG(3*6)	CCGTCATTTATGGCAGAAGATAGTCTCTACTTTATCAATGGAATTCTGCATCTGAGAGCTGAACTGATTATCAAGCAGACTATGAAC[CAGCAGCAGCAGCAGCAG]CTGCCGCTGAACTAGCACAAGGTTTGTGA	CCGTCATTTATGGCAGAAGATAG	59.997	TCACAAACCTTGTGCTAGTTCAG	59.475	134
LaES539	Unigene13241_All_1498_1	-	CCG(3*5)	GAGGAGGACAAGGAAGAGCCGGTGGGGC[CCGCCGCCGCCGCCG]ATGAGGAGACGGAGTGGGACCCGCGGGAGTGGGAAGAGGGGAGGAG	GAGGAGGACAAGGAAGAGCC	60.336	CTCCTCCCCTCTTCCCACT	60.589	89
LaES540	Unigene13247_All_1499_1	-	GAG(3*7)	AAGAGCAAGTGAAGAATTGGGTAGTAGTAATGAGTTTGAAGAGTA[GAGGAGGAGGAGGAGGAGGAG]GTCGTCGATGCGGAGTTTGAAATGGTTAGATCT	AAGAGCAAGTGAAGAATTGGGTA	59.317	AGATCTAACCATTTCAAACTCCG	58.705	99
LaES541	Unigene13285_All_1500_1	GO:0005975//carbohydrate metabolic process	GGC(3*5)	GAAGAACATGAGAGCCTTCTTCAGCGCTTTCGAGTACTCATCA[GGCGGCGGCGGCGGC]TTATCATGCTTCGGCAGCGTCTTAACAACAATGACAG	GAAGAACATGAGAGCCTTCTTCA	60.012	CTGTCATTGTTGTTAAGACGCTG	59.858	95
LaES542	Unigene13330_All_1504_1	GO:0006468//protein phosphorylation;GO:0010075//regulation of meristem growth;GO:0009664//plant-type cell wall organization;GO:0009832//plant-type cell wall biogenesis;GO:0000165//MAPK cascade	AAG(3*5)	CCCAAGAAATATACAACACACGGATCCAGACGATACGATCCCAAAAACCACGATCGGCCGACCGACGACGATTAAAGA[AAGAAGAAGAAGAAG]ACGTCACTTATCGATGAGAACGAAGGAACCAACGAACAATCGGGCATTGATCTTATCTGCTGCTGCT	CCCAAGAAATATACAACACACGG	60.506	AGCAGCAGCAGATAAGATCAATG	60.901	160
LaES543	Unigene13362_All_1506_1	-	CTC(3*5)	AACAACCAAGAACCTTTCTCCTCCTCCTTCAATCATCCCTTCCGATCATATGATCATCTCCCCACTTTGAATCCTATAACTTGGACCGACGAGCCTTCGTCATCGGCACAAA[CTCCTCCTCCTCCTC]CGCCTGCAGCTCGATCTTCCAAGAAACGC	AACAACCAAGAACCTTTCTCCTC	60.029	GCGTTTCTTGGAAGATCGAG	59.955	156
LaES544	Unigene1350_All_1183_1	GO:0016049//cell growth;GO:0009651//response to salt stress;GO:0051301//cell division;GO:0009733//response to auxin stimulus;GO:0007005//mitochondrion organization;GO:0048527//lateral root development;GO:0071731//response to nitric oxide	TGA(3*6)	CCATTGAAACCCTAGATTTTGG[TGATGATGATGATGATGA]CGACGACGACGATGACGATGATGGTGATGACGATGAGGATGAGGATGACGAAGACGAGGAAGAAGATGAAGATGA	CCATTGAAACCCTAGATTTTGGT	60.441	TCATCTTCATCTTCTTCCTCGTC	59.841	115
LaES545	Unigene13538_All_1507_1	-	CTC(3*5)	TCACCATCACCATCAACAATAAAACATATCCCCCATCAAGATCAAATCTACTACTACTACGGAGCCTGCAACTTCCCTCTTTCTTCCTCTTCTTCCATCTTCTT[CTCCTCCTCCTCCTC]CACAAAGTTTGGATCTTTAGCATCAATTGC	TCACCATCACCATCAACAATAAA	60.103	GCAATTGATGCTAAAGATCCAAA	60.442	149
LaES546	Unigene1358_All_1184_1	GO:0051788//response to misfolded protein;GO:0009853//photorespiration;GO:0006833//water transport;GO:0019252//starch biosynthetic process;GO:0009651//response to salt stress;GO:0080129//proteasome core complex assembly;GO:0006972//hyperosmotic response;GO:0006511//ubiquitin-dependent protein catabolic process;GO:0007030//Golgi organization;GO:0006096//glycolysis;GO:0010228//vegetative to reprodu…	CATCGC(6*4)	AATCTCTCCACATTCTCCATCAATGGCGGCCACTCTCTCTCGCCTCGCCCGCCAAACCCTAACCCTAACCAAACCCAAACCCTCCTTCCTCATCCGCCCCTTCTCCT[CATCGCCATCGCCATCGCCATCGC]CATCGACTACCTCCGAGCACATCAAAT	AATCTCTCCACATTCTCCATCAA	59.954	ATTTGATGTGCTCGGAGGTAGT	60.026	158
LaES547	Unigene13677_All_1508_1	GO:0010363//regulation of plant-type hypersensitive response;GO:0015914//phospholipid transport;GO:0006612//protein targeting to membrane;GO:0006812//cation transport;GO:0009963//positive regulation of flavonoid biosynthetic process	CGT(3*6)	CAGGGAGTACTTGGTCGTCTTTATAGAATTGTTTGAGAAATCCGAATTAGCATTCTGGCCAGTGGTCCTGACGGGGTCGTTGATGTGGACGACGCGGG[CGTCGTCGTCGTCGTCGT]TGTGGATGTCCTTCTGGGAGGAGACGAAGAAGGAGTTGTG	CAGGGAGTACTTGGTCGTCTTTA	59.698	CACAACTCCTTCTTCGTCTCCT	59.916	156
LaES548	Unigene1373_All_1186_1	-	GCG(3*5)	GGTGGTGGCTATGGAGGTAATGGCGGCGGTGGTTACA[GCGGCGGCGGCGGCG]GTGGATACGGTGGTGGTGGTGGAGGTGGGTCCCGCTACTCGAGGGGTGGTGGAGCTTCGGACGGGAGCTGGAGGAATTAAAATATGAAGCTTGTTCTAGGGATTGTT	GGTGGTGGCTATGGAGGTAAT	60.089	AACAATCCCTAGAACAAGCTTCA	59.317	159
LaES549	Unigene13791_All_1509_1	-	TTGGAT(6*4)	TGAACTTGATTTGGATTTGGATTTCTAAACTTAGATTTGGATTTGGATTTCTGAAC[TTGGATTTGGATTTGGATTTGGAT]TTATGAACCTGGACTTGGACTTGAAAATCCTGGGTATATGGTAGG	TGAACTTGATTTGGATTTGGATT	59.708	CCTACCATATACCCAGGATTTTCA	60.308	125
LaES550	Unigene1382_All_1187_1	GO:0080156//mitochondrial mRNA modification;GO:0016554//cytidine to uridine editing	GTG(3*7)	TGACTGAGATGGTGGAGGTAAATTACTGTTAAAATCGCGGTTGGGCATTGGAGGTGGCGTAGCATTTT[GTGGTGGTGGTGGTGGTGGTG]GAGGACTACTTTGGAAATTTTGATTTTGCAT	TGACTGAGATGGTGGAGGTAAAT	59.878	ATGCAAAATCAAAATTTCCAAAG	59.408	120
LaES551	Unigene13846_All_1510_1	-	TGC(3*7)	CCTGCATCTGTGGTTCTTTCTAA[TGCTGCTGCTGCTGCTGCTGC]TCAGACTGCAGTCAACTCTGTGGAGAGTGCTGCTAGCGAACCAATCCCCAATGAGGATATCAACTACCAAGAAAGTGCTGAGCATAACT	CCTGCATCTGTGGTTCTTTCTAA	60.647	AGTTATGCTCAGCACTTTCTTGG	59.961	133
LaES552	Unigene13913_All_1511_1	-	GA(2*7)	GGTCGAGGATCCAGTTCTATTTTTTTAAGATTAATTTAAGCAAACAGTGTTCCAAAAACAACTCTATTACATACATG[GAGAGAGAGAGAGA]TGATCCAGTATGACAGCTACATTTGATGCATGGAGACATCACTTCATGGTCACCACTCTT	GGTCGAGGATCCAGTTCTATTTT	59.86	AAGAGTGGTGACCATGAAGTGAT	59.915	151
LaES553	Unigene13914_All_1512_1	GO:0010417//glucuronoxylan biosynthetic process;GO:0010584//pollen exine formation;GO:0009834//secondary cell wall biogenesis;GO:0006486//protein glycosylation	AGG(3*5)	GATGAGAAGCTTTGGAATCAGAATCTGAATCTGGAGATTGTTATTGGACATTTGGACGAGGTGATGGTCAAGAGAGAGAA[AGGAGGAGGAGGAGG]ATGGTTGTTGTTGGGAGATGTTGTTGGTAT	GATGAGAAGCTTTGGAATCAGAA	59.849	ATACCAACAACATCTCCCAACAA	60.508	125
LaES554	Unigene13914_All_1513_1	GO:0010417//glucuronoxylan biosynthetic process;GO:0010584//pollen exine formation;GO:0009834//secondary cell wall biogenesis;GO:0006486//protein glycosylation	AGC(3*5)	TGCGAGAGGGAGAAGAAATAGTAATACT[AGCAGCAGCAGCAGC]AGGAGTCGTAGTCGTCGATGACGCGGTGAATAAGAAAGAGGCGCTTTGTCCTTGATGATGATCGTT	TGCGAGAGGGAGAAGAAATAGTA	59.531	AACGATCATCATCAAGGACAAAG	60.366	109
LaES555	Unigene13943_All_1514_1	-	TTC(3*5)	TCTCAATCCCATCTTTTCTCAAAGTCAAGCTATCTTCACCTCTCTT[TTCTTCTTCTTCTTC]AGCCCGAAAAAGAAAGATAAAAGATTATGTTTCAGAACCAGCTTGTTCCAAGGTCATCATCCTTCAGAGGTTCAC	TCTCAATCCCATCTTTTCTCAAA	60.061	GTGAACCTCTGAAGGATGATGAC	59.994	136
LaES556	Unigene13958_All_1515_1	GO:0044237//cellular metabolic process;GO:0042732//D-xylose metabolic process	AAT(3*6)	CGAGAGTAATTGAACCTTTACATTGATCTAATTAAAAAGATAAAAACAAACAA[AATAATAATAATAATAAT]AACAACTATATAAAATCATTATTCTGAGTATAGGCGTAACATGGTTTGATTAACTGCTCTGTTTCCTGG	CGAGAGTAATTGAACCTTTACATTGA	59.962	CCAGGAAACAGAGCAGTTAATCA	60.647	140
LaES557	Unigene13967_All_1516_1	-	AGG(3*6)	ATTGTGGGCCAGACAGTTATATGAGCACGCCAAGGGAATTTGGGAGGAAGGGGATGGAGGGGGAGGGCA[AGGAGGAGGAGGAGGAGG]AGATTAAGAGGTTGCATGCGAGGCTGCAGGCATTGGAGGCGGATAGGGAGACAATGAGGCAGACTA	ATTGTGGGCCAGACAGTTATATG	60.143	TAGTCTGCCTCATTGTCTCCCTA	60.268	153
LaES558	Unigene14100_All_1517_1	-	GTT(3*5)	AGGACAGAATGGTAATTGTGGGCGAAGAGGGCGGCGTAAGCCCCACCAAGAGACGGGTAACTGTAGAGGAGGAGGCTGCC[GTTGTTGTTGTTGTT]AGATTGTAGAGCTTCGATCGCAG	AGGACAGAATGGTAATTGTGGG	60.11	CTGCGATCGAAGCTCTACAA	59.322	118
LaES559	Unigene14272_All_1520_1	GO:0010207//photosystem II assembly	GAA(3*5)	CAATCTCTTGTGGGTAGAAGCAGCATTCGAACGTAAAGAAATTGAATGAGAGGATGAGGAGGAGGTT[GAAGAAGAAGAAGAA]GAGAAATGGGGTTGTGGAAGAAGAGTTGGGGATGGAGATCGAAAAGAAGGGAGATGAG	CAATCTCTTGTGGGTAGAAGCAG	60.301	CTCATCTCCCTTCTTTTCGATCT	60.209	140
LaES560	Unigene14281_All_1521_1	-	AAAAG(5*4)	CTGTTACTGGTGCTGTTTAGCCTTGAACAGTACA[AAAAGAAAAGAAAAGAAAAG]AAATAAGACCCTACATATGTTTCAACTTGCTACATTTATGAACAAAAACGACTACATAAAAGAGAATTCTACATGAAACATGGTTGAAATGAATAGGAGGATC	CTGTTACTGGTGCTGTTTAGCCT	59.889	GATCCTCCTATTCATTTCAACCA	59.324	157
LaES561	Unigene14332_All_1522_1	-	ACA(3*6)	CAACATCAACAGGGCTTCTTATTCCAGTG[ACAACAACAACAACAACA]ACTTCACAATGGCTATTAGGCCATCGGCCATTGCAAATCATCAAACACCTTTTACTCTTGAAATGCTTAAAGGCTCA	CAACATCAACAGGGCTTCTTATT	59.552	TGAGCCTTTAAGCATTTCAAGAG	60.03	124
LaES562	Unigene14337_All_1523_1	-	ACT(3*5)	GTTGGAGGGGAAAGAAGATAGAGATAGAAATATTGTTGAAGATAACGAACCCATATGGAGAATGATGCGATGGATA[ACTACTACTACTACT]AGAAGAAGAAGATGAAGGGCATTTTGTTGTATTTT	GTTGGAGGGGAAAGAAGATAGAG	59.623	AAAATACAACAAAATGCCCTTCA	59.775	126
LaES563	Unigene14459_All_1524_1	-	ACC(3*5)	TCCACTAAAGATTCCACAAAAGATCCATCGCCGCCATGGCCACCTCCTCCGCCATGATCCGCATCTCCGCGCTCTCCAACCCCGCCGGCCAAAGCCCTA[ACCACCACCACCACC]TCCGCCGCCTCCTCCCCCTTCCCACCAAAATCACATCTTTACCCC	TCCACTAAAGATTCCACAAAAGA	57.928	GGGGTAAAGATGTGATTTTGGT	59.114	159
LaES564	Unigene14554_All_1525_1	-	GGA(3*5)	ATATTGCTGAGTAGCGAACAAGGATTGTCATCATCAACATCGTTGTTGGAGGTGGATTTG[GGAGGAGGAGGAGGA]TGGCGGCCGAGAAAACTGTCAAAAGCTACTGCTGC	ATATTGCTGAGTAGCGAACAAGG	59.826	GCAGCAGTAGCTTTTGACAGTTT	60.129	110
LaES565	Unigene14694_All_1526_1	-	AT(2*7)	CTGGGGTTGTTAGGGTTACCTACGATAGA[ATATATATATATAT]GCCTGCGTGAGAAAAGAGTACAAAAGAAAACGCTAACTAAGAATGCGTTTATTGATGATAATTTTTTTTTTCAAATTAAACTAAAAACGCAATACTTAAGTGCGT	CTGGGGTTGTTAGGGTTACCTAC	60.044	ACGCACTTAAGTATTGCGTTTTT	59.323	148
LaES566	Unigene14784_All_1527_1	-	AC(2*9)	ATCAAGATGCAAGACACGGTAATTATAAGATCTTATTACA[ACACACACACACACACAC]AATATTAATCAAGCATCAATCACAAGTGATAAAGAATTTTTAGATTCTAGCCATATTTGAACTACGCC	ATCAAGATGCAAGACACGGTAAT	59.912	GGCGTAGTTCAAATATGGCTAGA	59.677	126
LaES567	Unigene14789_All_1528_1	-	AT(2*7)	TGGTTTTTCGAAGAATACACACACACAATAAGTTACA[ATATATATATATAT]ACATAATAAGTTACAATCTATGTAACTACTCTATTGGCTACTTGGTTGAGTGGT	TGGTTTTTCGAAGAATACACACA	59.544	ACCACTCAACCAAGTAGCCAATA	59.941	105
LaES568	Unigene1480_All_1190_1	-	AC(2*7)	CGTGTTCCAATGTTTATGGATTTAAGG[ACACACACACACAC]ATAGCTGTGATTGCCAAAGTGACGAATCTGTATCATTGTCAGCTTCATTAAATGCTACATTCAAGTGATACAGTACTGAAACACTTACATAAGTAAGCTGGAGACTAAATGTAGCAAGG	CGTGTTCCAATGTTTATGGATTT	59.997	CCTTGCTACATTTAGTCTCCAGC	59.467	160
LaES569	Unigene1483_All_1191_1	GO:0033169//histone H3-K9 demethylation;GO:0006355//regulation of transcription, DNA-dependent;GO:0009826//unidimensional cell growth;GO:0048579//negative regulation of long-day photoperiodism, flowering;GO:0048577//negative regulation of short-day photoperiodism, flowering;GO:0009741//response to brassinosteroid stimulus	TGA(3*5)	CAGACATTGATAAATTTTCCCGATTGTTTTCCCCTTGAAACCCTAGAAATGAGAAT[TGATGATGATGATGA]AATGGGGAAGGGTTAACAAGTGGGCAGTTGATAACTGCAAGGAGTGGAGAATGT	CAGACATTGATAAATTTTCCCGA	60.187	ACATTCTCCACTCCTTGCAGTTA	60.178	125
LaES570	Unigene15023_All_1529_1	-	TGC(3*6)	TTTTGCCTTGAATTTCTCTGAACGTATTGT[TGCTGCTGCTGCTGCTGC]TGAGGAAACTTACCAGCAGGTAAAGGAGCAATAGCAGGAGCTTCAGGGAAATTACTCAATGTCTTTGATTGTGTGGCCCTAGGATTTGCAGGTGCATATTCCTCTACCTTG	TTTTGCCTTGAATTTCTCTGAAC	59.765	CAAGGTAGAGGAATATGCACCTG	60.028	159
LaES571	Unigene15043_All_1530_1	-	TTGCTA(6*4)	TGTTGAGGGTAATGTCTTGAACCTCTTATCAGCAACATTATTATTG[TTGCTATTGCTATTGCTATTGCTA]TTGCTGTTATTGTTATTGTTTCCG	TGTTGAGGGTAATGTCTTGAACC	60.268	CGGAAACAATAACAATAACAGCA	59.098	94
LaES572	Unigene15065_All_1531_1	GO:0009306//protein secretion;GO:0009845//seed germination;GO:0031047//gene silencing by RNA;GO:0009686//gibberellin biosynthetic process;GO:0046686//response to cadmium ion;GO:0006950//response to stress	CAG(3*5)	GCAGAAGCTTCACCATTTGTAT[CAGCAGCAGCAGCAG]CTACATCTGGTTCAGGAATTGATTCAACCGCAGGTCTTCTGCCCATTGATGGAGCCTGAACTCCTGCAACAAACACTTGAAT	GCAGAAGCTTCACCATTTGTATC	60.15	ATTCAAGTGTTTGTTGCAGGAGT	60.089	119
LaES573	Unigene15068_All_1532_1	GO:0051928//positive regulation of calcium ion transport;GO:0071702;GO:0033036;GO:0046907//intracellular transport	GAG(3*5)	GGAGAAAGCATAGGGATTCAGACGATAAAGATGAGGATGGGAAAGATAGGAGGAAGAGCAGGAAAGAGAA[GAGGAGGAGGAGGAG]TCATCGGAGAACAAAAGATGAGGATTCGGATGAAGAGTCGGAAGAGGAGAGT	GGAGAAAGCATAGGGATTCAGAC	60.449	ACTCTCCTCTTCCGACTCTTCAT	59.902	137
LaES574	Unigene15089_All_1533_1	-	ATC(3*5)	CCACCCTCAATAAGAGTGCAATAATTAACTGCAATAAAAACTCGATCGGCTTCTTCTTCCTTCTTCCTCTTCATCATAAAAAAGCTCAAACAATGGCCATCTCAACAACCCCA[ATCATCATCATCATC]TTCCTCCTCTCCAATCTTATACTCACCGCAC	CCACCCTCAATAAGAGTGCAATA	60.369	GTGCGGTGAGTATAAGATTGGAG	60.035	159
LaES575	Unigene15116_All_1534_1	-	CTC(3*5)	TTTATCAGCATCAAACAGCTCAATTGCATGGTACCCTTT[CTCCTCCTCCTCCTC]CAACCCATCAACCAAGCTCACATTTTCAGTCTCCTTCAGCATCTTC	TTTATCAGCATCAAACAGCTCAA	59.903	GAAGATGCTGAAGGAGACTGAAA	60.012	100
LaES576	Unigene15116_All_1535_1	-	CT(2*10)	GAACATCTTGAAGAATTGATCGCCTTTCTCTCTTCTCTTGCCTTTAATTTGAGA[CTCTCTCTCTCTCTCTCTCT]GTATGTGTTGTGTTTTAGTTGGCAGT	GAACATCTTGAAGAATTGATCGC	60.095	ACTGCCAACTAAAACACAACACA	59.633	100
LaES577	Unigene15181_All_1536_1	-	AAG(3*5)	AATTCAACAAGAAGAGCAGCAACAACCCAAC[AAGAAGAAGAAGAAG]CAGAAAGAGAAAGAGAAGAAAGATGGGTACAAGAGAAAGTTGAGAGGAGCAA	AATTCAACAAGAAGAGCAGCAAC	59.947	TTGCTCCTCTCAACTTTCTCTTG	60.171	98
LaES578	Unigene152_All_1160_1	GO:0010497//plasmodesmata-mediated intercellular transport;GO:0016556//mRNA modification;GO:0016441//posttranscriptional gene silencing;GO:0009793//embryo development ending in seed dormancy	GGA(3*5)	ATACGATGATGGAACTCTGCTGTCGATTGAAGAGTCTGAAGAGGAGAGCGT[GGAGGAGGAGGAGGA]AGTTTTTGATTCTGGGTCGTTGGAGATCAAGGAGAAGGATAAGTGGGAGAGA	ATACGATGATGGAACTCTGCTGT	60.04	TCTCTCCCACTTATCCTTCTCCT	59.738	118
LaES579	Unigene15433_All_1537_1	-	ATG(3*5)	TTAGCTATTTGGGATTGAGACC[ATGATGATGATGATG]CAAGAATTCTGCATGAATGTTTGGTGTTCTTGTGTTTTATATGAAATGGGTAATGAAGAGAGCTATTATTGTTGTTGAATGGAGAGAGGCAGTGAGAAGATGAAAGTGAAGCTGGA	TTAGCTATTTGGGATTGAGACCA	59.977	TCCAGCTTCACTTTCATCTTCTC	60.012	153
LaES580	Unigene15480_All_1538_1	-	AAG(3*5)	GCCTTTTATTTTGCTTTCCTTGTATATGTTGCACGGAAAA[AAGAAGAAGAAGAAG]GCGCGTATATATGGAATCTGGATATTGTAATGGG	GCCTTTTATTTTGCTTTCCTTGT	60.022	CCCATTACAATATCCAGATTCCA	59.922	89
LaES581	Unigene15519_All_1541_1	-	AT(2*7)	CGGGTTGTTACTGGTAATAGCTTTTCATTTC[ATATATATATATAT]CATCATCTTCTTCATTATAGGTAATCTATGCATACTGTCATTATTTTTCTAGTAATAATATATGCTTTAACTCAACCTATTAGGCACTATCTTAGTTCTATCCCATCCTGCCT	CGGGTTGTTACTGGTAATAGCTT	58.708	AGGCAGGATGGGATAGAACTAAG	59.998	158
LaES582	Unigene15528_All_1542_1	GO:0019288//isopentenyl diphosphate biosynthetic process, mevalonate-independent pathway;GO:0015995//chlorophyll biosynthetic process;GO:0046506//sulfolipid biosynthetic process;GO:0016117//carotenoid biosynthetic process;GO:0019375//galactolipid biosynthetic process;GO:0006636//unsaturated fatty acid biosynthetic process;GO:0019761//glucosinolate biosynthetic process;GO:0016036//cellular respons…	TTC(3*5)	TAATCCCCAAACAATGAACACTTCACTCTCTATACATCTCTCCTCTCTCCCTCTCCCTCCCAA[TTCTTCTTCTTCTTC]ATCGTCTTCTTGTTCGTGTTCTTATTCTTCAGTTTCTTTGGTACCCA	TAATCCCCAAACAATGAACACTT	59.638	TGGGTACCAAAGAAACTGAAGAA	60.022	125
LaES583	Unigene15547_All_1543_1	GO:0006098//pentose-phosphate shunt	AGA(3*6)	TGATTTGATATTTGGCTGTAGCAAGAAATAGTATGGACTTGACAAAT[AGAAGAAGAAGAAGAAGA]AGCAAGTGTGGAGAAGCGTGCACGAGTGGGCAGGACGAGGCAGAGGGGCTCTCACCTGTTGCACCTTTTGATT	TGATTTGATATTTGGCTGTAGCA	59.637	AATCAAAAGGTGCAACAGGTG	60.023	138
LaES584	Unigene1555_All_1192_1	-	AT(2*8)	TTGACCGTGCATGCTATTTACTAAGACAATTGGTAGAGAAACATAGAAAAAAGAACAGATATTTGC[ATATATATATATATAT]TATTTATTTATGGAAAAGCTAATGGGGGAGTTCATAGGAGAT	TTGACCGTGCATGCTATTTACTA	59.695	ATCTCCTATGAACTCCCCCATTA	60.049	124
LaES585	Unigene15571_All_1544_1	GO:0051501//diterpene phytoalexin metabolic process;GO:0019761//glucosinolate biosynthetic process;GO:0008299//isoprenoid biosynthetic process;GO:0055114//oxidation-reduction process	GAG(3*8)	ACATTCCGAGGGGAGACGCCCCCT[GAGGAGGAGGAGGAGGAGGAGGAG]TCGGCGAGGCTCTGGAAGGCAAGGGCGAGGAGGGCGTCGCCGGCGAGGACGGCAAGGGGCTCTCCGTAGACAACGTGGTTGGTAGGGT	ACATTCCGAGGGGAGACG	61.04	ACCCTACCAACCACGTTGTCTAC	61.425	136
LaES586	Unigene15591_All_1545_1	-	AAT(3*6)	AACTTACAGCCCGGTTTTATAGCCTGCAATTGATTA[AATAATAATAATAATAAT]AACACTTACAGAAATTTTATACCGAAAATGCC	AACTTACAGCCCGGTTTTATAGC	59.943	GGCATTTTCGGTATAAAATTTCTG	60.095	86
LaES587	Unigene15594_All_1547_1	-	AG(2*6)	TCTGATACCATGAAGGAATTTGGGCGCTCCCGACGCGCTCGAACGAGCGGGGTGCGAGGAACGACTCCAAATTCCTCCGATTGCGGAATTGAGCTAGTTAAGCTATAACAAAAATTAAAT[AGAGAGAGAGAG]AACTACAACCCTTGTAGCGTGCAT	TCTGATACCATGAAGGAATTTGG	60.19	ATGCACGCTACAAGGGTTG	59.731	156
LaES588	Unigene15616_All_1548_1	GO:0006417//regulation of translation;GO:0019048//virus-host interaction;GO:0006397//mRNA processing;GO:0051028//mRNA transport	TGC(3*6)	ATCAACATTAGCAGATTGAACCGCTTTATTCGATTCGCTACTCCCAATCTGATTCCTGCTCAACCATTGCTGT[TGCTGCTGCTGCTGCTGC]ATCATGTTAAACCTACGATGAGAGAATCGGCCAGACCCTAGAGAATAATTTGGCTATTGTTGAGCCA	ATCAACATTAGCAGATTGAACCG	60.377	TGGCTCAACAATAGCCAAATTAT	59.884	158
LaES589	Unigene15637_All_1550_1	GO:0055114//oxidation-reduction process;GO:0009620//response to fungus;GO:0009926//auxin polar transport;GO:0009640//photomorphogenesis;GO:0010073//meristem maintenance;GO:0010311//lateral root formation;GO:0009733//response to auxin stimulus;GO:0048283//indeterminate inflorescence morphogenesis;GO:0009826//unidimensional cell growth;GO:0016036//cellular response to phosphate starvation;GO:008016…	GAA(3*5)	AAGCTTAGCTGGGCTTATCAAATTTATCTTCCCATTGCCATCACCATTAATCGTGTCGAT[GAAGAAGAAGAAGAA]GGAAGGTAGTGCAAATAAAAGAAAGTGGAGGGGTTTTATGATC	AAGCTTAGCTGGGCTTATCAAAT	59.813	GATCATAAAACCCCTCCACTTTC	60.069	118
LaES590	Unigene15649_All_1551_1	GO:0006413//translational initiation;GO:0016070//RNA metabolic process;GO:0009744//response to sucrose stimulus;GO:0009750//response to fructose stimulus;GO:0009734//auxin mediated signaling pathway	CGG(3*6)	GCTCCATCTTTCTTCACCCTAACGAGCTTGCCGGAGTGCGTGCGCCGCACGTGCCT[CGGCGGCGGCGGCGGCGG]CCTCGTCGGAGGGCTCCGGATATCCGCCTCGGCCGCCTCGTTAGCCCCCCCTTCGATTGAAGGGCGACCAAAATCAAC	GCTCCATCTTTCTTCACCCTAAC	60.479	GTTGATTTTGGTCGCCCTT	59.925	152
LaES591	Unigene15653_All_1552_1	GO:0006914//autophagy;GO:0016192//vesicle-mediated transport	GAG(3*6)	GTTTTGAGGAAGGAGATTAGGGATGCGAAGGCGCTTTTGGTGGAGGTTTTGGCTTTGGTTAGGGTTAGGGTTTTGGGGGGTTTT[GAGGAGGAGGAGGAGGAG]GAAGGACACGTGGCGGTGGTGGAGTGGGAGTCGAGGATCTCGAGGTAG	GTTTTGAGGAAGGAGATTAGGGA	59.958	CTACCTCGAGATCCTCGACTCC	61.63	150
LaES592	Unigene15661_All_1553_1	GO:0016310//phosphorylation	TTTA(4*5)	GTCAAATCCTTCCCCATATCTTGATT[TTTATTTATTTATTTATTTA]TTTTGGTGTAAGCGAACTTGCGTCAATAGTAAGGAACAATCTTCCACCTCTG	GTCAAATCCTTCCCCATATCTTG	60.879	CAGAGGTGGAAGATTGTTCCTTA	59.64	98
LaES593	Unigene15723_All_1554_1	-	AGC(3*5)	AAGAAACCCATTAAAGCTGGAAGAGGAAAACACCAAGAAGAG[AGCAGCAGCAGCAGC]AAAGGATCTGGATCCTCACAAGACTCCTCATCATCACTTTCATCACCACCCAAGAGAAAGAGAAGGAAATC	AAGAAACCCATTAAAGCTGGAAG	60.014	GATTTCCTTCTCTTTCTCTTGGG	59.729	128
LaES594	Unigene15723_All_1555_1	-	GTG(3*6)	CATTTGAATTTTGGAGAACAAGGTGGTAGTTCTCAGTATGAATTTAGCGGTA[GTGGTGGTGGTGGTGGTG]ACGGCGGTGGCTCTAGTTTCTTACCTCCTTCACTTGATTCTGATGCGATAGCGGATACTAT	CATTTGAATTTTGGAGAACAAGG	59.865	ATAGTATCCGCTATCGCATCAGA	60.115	131
LaES595	Unigene15755_All_1556_1	GO:0010075//regulation of meristem growth;GO:0009959//negative gravitropism;GO:0048653//anther development;GO:0009639//response to red or far red light;GO:0007020//microtubule nucleation	GGA(3*6)	ATTCACTCTCATCAGCAACATCCAACATCAACAGCCACCG[GGAGGAGGAGGAGGAGGA]AGAGGAGGAGGAGCCTTCTTCAATGGTTCTAAAGAAGCTGG	ATTCACTCTCATCAGCAACATCC	60.52	CCAGCTTCTTTAGAACCATTGAA	59.78	99
LaES596	Unigene15811_All_1557_5	GO:0044765	GAG(3*6)	AGTAGAGGCGGAGTAGGACGTAGGCGCCTTGGCCAAGGGCCATGAGGAGGGCATT[GAGGAGGAGGAGGAGGAG]AGTGGTTGGAGGAATAGTTTGTTTGCATGAGGCTGT	AGTAGAGGCGGAGTAGGACGTAG	60.33	ACAGCCTCATGCAAACAAACTAT	60.075	109
LaES597	Unigene15813_All_1558_1	GO:0016226//iron-sulfur cluster assembly;GO:0019288//isopentenyl diphosphate biosynthetic process, mevalonate-independent pathway;GO:0016117//carotenoid biosynthetic process;GO:0045893//positive regulation of transcription, DNA-dependent;GO:0009073//aromatic amino acid family biosynthetic process	AAG(3*5)	TATGGAAGAAGAGCAGAATGAGCGCTGAGGGATTGCTTTCAATGTTGATA[AAGAAGAAGAAGAAG]AGATTAGATTTAGAGAGGAAAGTTTGAGATTGTGG	TATGGAAGAAGAGCAGAATGAGC	60	CCACAATCTCAAACTTTCCTCTC	59.268	100
LaES598	Unigene15891_All_1561_1	GO:0006635//fatty acid beta-oxidation;GO:0044267//cellular protein metabolic process	ATG(3*6)	GGAGAAGAGGAAGCCTGTTTTTAATTCAAAAATGTGATGATGATA[ATGATGATGATGATGATG]ATTAATCAAGGAGTTGGGAATGATG	GGAGAAGAGGAAGCCTGTTTTTA	60.236	CATCATTCCCAACTCCTTGATTA	60.19	88
LaES599	Unigene15922_All_1562_1	-	AAG(3*7)	TTTTGATCATATTGTGAGGACCCAATCAAATGGAACGGACTATGAGAGTGGTTCACCTATGATA[AAGAAGAAGAAGAAGAAGAAG]CCCATGCTGAAAAGATTTGGAGACATGCTAAGGAGGAATA	TTTTGATCATATTGTGAGGACCC	60.068	TATTCCTCCTTAGCATGTCTCCA	60.102	125
LaES600	Unigene15933_All_1563_1	-	CCATCT(6*4)	CCCTCAAAATGTAACAACCAAAACTCCAACCTGCACCTTTAAACCTCTCATCTCA[CCATCTCCATCTCCATCTCCATCT]CCTGCAAGTCTCCCCATCAATGCTTCTCCTTCATCTACC	CCCTCAAAATGTAACAACCAAAA	60.128	GGTAGATGAAGGAGAAGCATTGA	59.739	118
LaES601	Unigene15983_All_1565_1	-	GCA(3*5)	AGCAGACCCTGCAGAAGGTGTGGCCGCAGGGGATGAACGCCGCCCCCTTCTTCCTCGCCATGCACAC[GCAGCAGCAGCAGCA]CGCCTGCCCCCTCTCCCAGTGCCCTTCTTCCTCCCCTTCATCGTCATCCTCCATCAGCATCATCAGTGAGAC	AGCAGACCCTGCAGAAGGT	60.001	GTCTCACTGATGATGCTGATGG	60.688	154
LaES602	Unigene15990_All_1567_1	-	TG(2*7)	GATCCATCATGGGGTTTCTAAATTCTTATTTTGAGGACATGTCCTTACTTGAAAATCTCCATATATA[TGTGTGTGTGTGTG]CGCACGCCACTGAATCTTGACTCAGCCGCTATGGTAAATGGTCAGAAGTGGG	GATCCATCATGGGGTTTCTAAAT	60.266	CCCACTTCTGACCATTTACCATA	60.116	133
LaES603	Unigene15996_All_1568_1	GO:0000394//RNA splicing, via endonucleolytic cleavage and ligation;GO:0006406//mRNA export from nucleus;GO:0009910//negative regulation of flower development;GO:0009086//methionine biosynthetic process;GO:0009870//defense response signaling pathway, resistance gene-dependent;GO:0010074//maintenance of meristem identity;GO:0006606//protein import into nucleus;GO:0009733//response to auxin stimulus	TGA(3*5)	CTGGTTTAACTACATCCTGTCGCGTGCTTTTGAATCATCAAGTCACAATTTGGGAATTGATTAAAGTGTTGTTCTCAGAGAGGGGAACAAGCGGGGACTTGAAATATCAGTC[TGATGATGATGATGA]GGACATGATACTTGATAAGAGGGATGTGTCCC	CTGGTTTAACTACATCCTGTCGC	60.069	GGGACACATCCCTCTTATCAAGT	60.6	159
LaES604	Unigene16049_All_1569_1	-	GT(2*6)	GCAAGGAGGAGAAATATATTGGGTTTCTTTGCTGGGAGAGAAATGATGCAATGGGTTTTTAATAAG[GTGTGTGTGTGT]TATATATAATGTGTATATAGGCATGTGGGAAAAGAGAAGTCAAAGAGAGGGAGGA	GCAAGGAGGAGAAATATATTGGG	60.171	TCCTCCCTCTCTTTGACTTCTCT	60.006	133
LaES605	Unigene16186_All_1570_1	-	TG(2*6)	GGAAAAAGATAAATCCCATTCCTCTTTTAATTACCATTAAATGCACTTCTTAAAAAGTGTGAAAAAAACATTAAATGACAAGTCCAAAAAAACGGAGGGAGCATA[TGTGTGTGTGTG]TTGTTTTATTGAATAGATTTGGGTTTGGTTT	GGAAAAAGATAAATCCCATTCCT	58.801	AAACCAAACCCAAATCTATTCAA	58.829	148
LaES606	Unigene16259_All_1571_1	-	CTG(3*5)	TGTTTCCTCGGCTACTGCTACTACTTTTTCTT[CTGCTGCTGCTGCTG]CTTGCTTTTCTTCCTCTGGTTTTGTTTCTTCGGCTTCTGGCGCTGAGACCGGCTCAGCCACTTCCTTGACTTCTTCAGCAG	TGTTTCCTCGGCTACTGCTACTA	60.439	CTGCTGAAGAAGTCAAGGAAGTG	60.585	128
LaES607	Unigene1634_All_1193_1	-	TTG(3*5)	AAGCGAATCCGTTGTTGTTAATAATACTA[TTGTTGTTGTTGTTG]AAGGGGAATTGAGTGGGATCAGGTGATTCTTCTTCTTGTTCATCTTCTTCTATGACACCGAAAATGGAA	AAGCGAATCCGTTGTTGTTAAT	59.904	TTCCATTTTCGGTGTCATAGAAG	60.35	113
LaES608	Unigene1648_All_1194_1	-	AGC(3*6)	TGGTAGTTGATATCCTCATTGGGGATTGGTTCGCTAGCAGCAGTCTCCACAGAGTTGACTGCAGTCTG[AGCAGCAGCAGCAGCAGC]ATTAGAAAGAGCAGCAGACGCAGGGCTCATGCTCTTATCTTCAAGTGATACTGACTCATCCTGGCTC	TGGTAGTTGATATCCTCATTGGG	60.082	GAGCCAGGATGAGTCAGTATCAC	60.154	153
LaES609	Unigene16495_All_1572_1	-	TG(2*7)	GGGATGTTAGTGTGTGGATTTTCTTTCTTGTTCTTTTTTTTATT[TGTGTGTGTGTGTG]TCGGGGGTGGGGGCACTGCTCTCTCTCATCAACTTGAAATTGAAGTTTTTAGGTACCAAAGGTGAAACAAGGAATAACATGAAATGGAATGAATGGAG	GGGATGTTAGTGTGTGGATTTTC	59.628	CTCCATTCATTCCATTTCATGTT	60.068	156
LaES610	Unigene16513_All_1573_1	-	GCC(3*5)	CTCTTCCTCCAGGCATAGTTTTTGCCCGAGGTAGATTCCTGTCATTGATCACAGAAGACGACGATGATTCGGA[GCCGCCGCCGCCGCC]GTTATCCGCCATTGCTAGGGTTTTGGAACGCAATATTCTTTTTC	CTCTTCCTCCAGGCATAGTTTTT	60.134	GAAAAAGAATATTGCGTTCCAAA	59.529	132
LaES611	Unigene1658_All_1195_1	-	TG(2*9)	TGTGCAAGGATGAGAATTGTATGATTGGTTATATTTGAGTATAAATATAAACATTACAATTAATTACATTACTAAAATATAAGAATGTGTATTTGTTTTTGT[TGTGTGTGTGTGTGTGTG]TCCATGTATTTGTGTACAATCCTAACTTCCAAGAAATTG	TGTGCAAGGATGAGAATTGTATG	60.011	CAATTTCTTGGAAGTTAGGATTG	57.052	159
LaES612	Unigene16632_All_1574_1	-	GA(2*6)	ATTAGGGTTTTTGAGTGGGAGAGAAGGAAAAGAGGGAAGAGAGAGAAGAGAGCGCATTTTGTGATGGC[GAGAGAGAGAGA]GGTGATAATGGAACAGTTGGGGTTTCT	ATTAGGGTTTTTGAGTGGGAGAG	59.888	AGAAACCCCAACTGTTCCATTAT	59.998	107
LaES613	Unigene16759_All_1575_1	-	AG(2*7)	ACAAGTGGTGGTTCCATGTATTTCCGCTTTCCTTGTTCGATATTTGTTCACCTTTATCCTATCAACTTTTTTGCTGCACCACTTCCGTAAGCACGCACGCACATGCGAGAA[AGAGAGAGAGAGAG]TTGCTGCGAGATTTGACTCTATTT	ACAAGTGGTGGTTCCATGTATTT	59.556	AAATAGAGTCAAATCTCGCAGCA	60.397	149
LaES614	Unigene16767_All_1576_4	GO:0010264//myo-inositol hexakisphosphate biosynthetic process	TGA(3*6)	AGAGATGACTTCATTGTGTGGTGGCGG[TGATGATGATGATGATGA]TGGGTTTCCTTGCAGTGGGTGAGATTTTGATGGGAATTGGAAAT	AGAGATGACTTCATTGTGTGGTG	59.126	ATTTCCAATTCCCATCAAAATCT	59.916	89
LaES615	Unigene16780_All_1577_1	GO:0055085//transmembrane transport	TGA(3*6)	GCATAAAATTGCACAATTCAACAAAAATCATATACCAGAAAAGATTACACTCAAACT[TGATGATGATGATGATGA]ACATTCAGCCGGGCAGGCAGTTTCAGGCTCAATTCTCGACGTTGTGCGATCACCTGTAACCAGAATTCGACTGTTTTTGA	GCATAAAATTGCACAATTCAACA	59.895	TCAAAAACAGTCGAATTCTGGTT	60.028	155
LaES616	Unigene16814_All_1579_1	-	GGC(3*6)	AACTCCAAAAATAGCAACGACAATGGCGATCAATCTCAACATTCTAATGGTGGCAGCGGCGGTGGCTTTCTT[GGCGGCGGCGGCGGCGGC]GCAGCAGCCGCCGGCGTGCGCGTCGAAGCTGATCCCGTGCGCTAACTACCTCAACTCGACGAA	AACTCCAAAAATAGCAACGACAA	60.05	TTCGTCGAGTTGAGGTAGTTAGC	59.961	153
LaES617	Unigene16844_All_1580_1	GO:0055085//transmembrane transport	GGC(3*5)	GTGAGGGAGGTGGCAAAGCCGCGGTAGAAGCCGCGGGGGCCCTCGCGGCGCAGGATGGA[GGCGGCGGCGGCGGC]GCAGGTTAGAGGGGGGCGGGAGACCTGGAGGCGGGTCTTGAGGAC	GTGAGGGAGGTGGCAAAG	59.18	GTCCTCAAGACCCGCCTC	60.773	119
LaES618	Unigene169_All_1161_1	-	AGG(3*5)	ACACTGGTTTTGAACCTTAGACGCTTCTGGGGTGCCTCTGCTTGGGTGAGTTGTGGGTCGGGGGGAGGAGGTTTGTCTCTCTTAAGAGCGCTCTTGAGGGC[AGGAGGAGGAGGAGG]AAGCGGAGATGAAAGAATCTTGTTCTCCTTGATTGAGGAC	ACACTGGTTTTGAACCTTAGACG	59.611	GTCCTCAATCAAGGAGAACAAGA	59.743	156
LaES619	Unigene17028_All_1581_1	-	TTA(3*6)	TTTTGAAATGGAGACCGATCTTAGAGGTGTCATGTGCTAATAAATGCTTTTCGAGGCGAATTATAAGGGTTTGTGCAATTAACCC[TTATTATTATTATTATTA]TTTGTGATGTATAATTACGCGGTG	TTTTGAAATGGAGACCGATCTTA	59.957	CACCGCGTAATTATACATCACAA	59.802	127
LaES620	Unigene1703_All_1196_1	-	AG(2*6)	TAAAGCCGTAAAAGTTCCAACAATCAGCTAAATGAGAAACAAACACACACATAAAGTATATAT[AGAGAGAGAGAG]ACGAGCACACGCAACAATTGCTGTCACAACCACAAGAATCCTT	TAAAGCCGTAAAAGTTCCAACAA	60.045	AAGGATTCTTGTGGTTGTGACAG	60.442	118
LaES621	Unigene17068_All_1582_1	-	TTC(3*5)	ACTTGGCAAGAATTCCATCACTTGCACGAGCCGATTGCCACGGTCGTCGTTCCACTGCACTCTCCTCTTGGGA[TTCTTCTTCTTCTTC]GCATTCTTCTTCCCCGACATCGCGGATGGTGGCAAAAGAGACTCTC	ACTTGGCAAGAATTCCATCACT	60.004	GAGAGTCTCTTTTGCCACCATC	60.255	134
LaES622	Unigene17342_All_1586_1	-	GAA(3*6)	CAAGCCCTAACAAAACTCACATCTTTAATCTTTCTTGATCTAAACTCAGAAAAATC[GAAGAAGAAGAAGAAGAA]AGAGAAATGGATACGTCTTTGAGATACAGCTCGGATTC	CAAGCCCTAACAAAACTCACATC	60.048	GAATCCGAGCTGTATCTCAAAGA	59.87	112
LaES623	Unigene17392_All_1589_1	GO:0009846//pollen germination;GO:0009860//pollen tube growth;GO:0030036//actin cytoskeleton organization	AAG(3*5)	ATTTGTTGACGCCTTCTTTTCTTCGAGCTCAAGCAAACAAATGTGAGGTAATAGCTAAAGTGGAGATCGTCTCATAGAGATCTGTTAAATAGCTCAGGAAGAAAATAAGGA[AAGAAGAAGAAGAAG]AAAAATATGTCAGGTTTTGTTGGGGT	ATTTGTTGACGCCTTCTTTTCTT	60.496	ACCCCAACAAAACCTGACATATT	60.717	152
LaES624	Unigene17415_All_1590_1	-	TTGGGC(6*4)	ATAAGTACTAGTGGGCTTGGGCTTGGGCTTTTGGGCTTTTTGGGCT[TTGGGCTTGGGCTTGGGCTTGGGC]ATGGGCATGGGCATGGTGCAATGGGCTATGGTGCAATGGGTGCTTTGTAGGTGCACTTTGCACTT	ATAAGTACTAGTGGGCTTGGGCT	59.615	AAGTGCAAAGTGCACCTACAAAG	60.733	135
LaES625	Unigene17448_All_1591_1	-	TTG(3*8)	TTCTTGGGGTGAGAATTCTTTTTTCGTTGTTTTTTGCCATTGTTATTTTTTATTTTTA[TTGTTGTTGTTGTTGTTGTTGTTG]AGGGAAGAGGCTTTGATTAATGGGGTTA	TTCTTGGGGTGAGAATTCTTTTT	60.32	TAACCCCATTAATCAAAGCCTCT	60.202	110
LaES626	Unigene17508_All_1592_1	-	GAA(3*5)	AAACCCAATCTCAAACCGAACCCATCGAAGAAGATCACCCCGAACCCGAAGCAGCCGTCAACGATGCC[GAAGAAGAAGAAGAA]GAGTCCAGTGATGAGTCCAAAGATGAAGAAGAAGAATCCGAAGATCAAAAGC	AAACCCAATCTCAAACCGAAC	60.214	GCTTTTGATCTTCGGATTCTTCT	60.212	135
LaES627	Unigene1758_All_1197_1	-	TGA(3*5)	TCAAGTAGGATACACCGGGTCTTGG[TGATGATGATGATGA]TATCAATGATGATGACGTTGACGGTGGTGACGATGATGAGGATGTTGGCAACAAGTTTTGAGTTTTCT	TCAAGTAGGATACACCGGGTCTT	61.1	AGAAAACTCAAAACTTGTTGCCA	60.188	108
LaES628	Unigene1777_All_1201_1	-	GAA(3*7)	CGTGAACTATGTCACCTCCAAATACCAAAATGG[GAAGAAGAAGAAGAAGAAGAA]TAACGGCGTTGTTTCTATGGATGTCTCATTAGATGCTCCCAA	CGTGAACTATGTCACCTCCAAAT	60.289	TTGGGAGCATCTAATGAGACATC	60.465	96
LaES629	Unigene17896_All_1593_1	-	CAG(3*6)	GGAATCACATGGAAGAATGGAGCTC[CAGCAGCAGCAGCAGCAG]CTGCCGCTGAACTAGCACAAGGTTTGTGATCATTTGATATTATATGGCTTAAAATCTCAATGTTATTACTCTCTTATCTTATGATTGGCTTGAGTTCACAAGT	GGAATCACATGGAAGAATGGAG	60.693	ACTTGTGAACTCAAGCCAATCAT	60.054	146
LaES630	Unigene17907_All_1594_1	GO:0006979//response to oxidative stress;GO:0051208//sequestering of calcium ion;GO:0006457//protein folding;GO:0009651//response to salt stress;GO:0007275//multicellular organismal development;GO:0046686//response to cadmium ion	ATC(3*5)	ACATGTTTGTTCACATCATCTGCCTTGTCTTCACTATCTGATTCAGCACCAGCATCAGCTTCAGACCCTGCATCATCTTCCTT[ATCATCATCATCATC]TATATCTGAATCAGCATCCTTTTCCTCTGCTTCTTTCTTT	ACATGTTTGTTCACATCATCTGC	59.919	AAAGAAAGAAGCAGAGGAAAAGG	59.571	138
LaES631	Unigene1790_All_1202_1	-	TGC(3*5)	GTTAATTTCTCACATGCCCAAAGATGGCCGGTGGCGGTGGCTGCGAGGTCGGTGTTGATGCTGAGTCCGCAGTCGCTCCTTGCTGCGGT[TGCTGCTGCTGCTGC]TGATGATGAATAACATGCTGCTGCT	GTTAATTTCTCACATGCCCAAAG	59.891	AGCAGCAGCATGTTATTCATCAT	61.019	129
LaES632	Unigene1790_All_1204_1	-	GAG(3*6)	ATGAGAAAGGTGAGGAATGTGAAGGGCAGACGTCGGGT[GAGGAGGAGGAGGAGGAG]GGAGCAGTAGAGGAGGAGGGAGGGAGAT	ATGAGAAAGGTGAGGAATGTGAA	59.99	ATCTCCCTCCCTCCTCCTCTACT	62.092	84
LaES633	Unigene1809_All_1210_1	GO:0071805//potassium ion transmembrane transport	CT(2*6)	TCCCCAGTATAAAAGCAGTACCAGATTCACAGGCATCCTGTAACTCTCGTAATTC[CTCTCTCTCTCT]GTGATCCATTCTCATACTCCTTTCATCCTCTTCTATAAAGAACCTCACCTTCTTCGC	TCCCCAGTATAAAAGCAGTACCA	59.906	GCGAAGAAGGTGAGGTTCTTTAT	60.14	124
LaES634	Unigene182_All_1162_3	GO:0010027//thylakoid membrane organization;GO:0019288//isopentenyl diphosphate biosynthetic process, mevalonate-independent pathway	TGG(3*6)	AGAGATGGTTAAAATCTTTGGGCAAAAACGCAAGGAATTCAGCAAGGGAT[TGGTGGTGGTGGTGGTGG]TGATGGAATGAAATGAATTTTGGTGGCGGTGGTGGTGATAAAATGAATTTTTAATGGTGATGGTGATGATGGAATGAAATGGATT	AGAGATGGTTAAAATCTTTGGGC	59.867	AATCCATTTCATTCCATCATCAC	59.908	153
LaES635	Unigene18719_All_1598_1	-	TGC(3*5)	AACCATCATCATCGTATTCTGCTGATGCTGCTGTTGTTGTTGATAATAATAT[TGCTGCTGCTGCTGC]TGATAATAATATTGCTCATTTAATTGCTGCTGATAGTAGTATTGTTGTTGCTGTTGTGCCATTAGAGCCATTTGAACGTTTGA	AACCATCATCATCGTATTCTGCT	59.876	TCAAACGTTCAAATGGCTCTAAT	60.017	150
LaES636	Unigene1885_All_1214_1	GO:0006014//D-ribose metabolic process;GO:0016310//phosphorylation	CCA(3*5)	CGCTCGATCTCCAAGTAGATGTCGGCATTGGCGGACC[CCACCACCACCACCA]TCGGAGTTGATAACGACGTCGATGACGAAAGAGAAGGGAAATCATCTT	CGCTCGATCTCCAAGTAGATGT	60.782	AAGATGATTTCCCTTCTCTTTCG	60.082	100
LaES637	Unigene19171_All_1599_1	-	CTT(3*5)	CCTCCCCTTATCTTACCTTGAAATCCCCTATACTTCTCTGCTACTACATCTTTTTTCCCCTACTTCTTCAA[CTTCTTCTTCTTCTT]CTACTTCTTCTTCTTCGATCATTCCGTTTGTCTTTTGAAA	CCTCCCCTTATCTTACCTTGAAA	59.856	TTTCAAAAGACAAACGGAATGAT	59.871	126
LaES638	Unigene1934_All_1216_1	-	TGC(3*6)	TTCCCATTATCCTTCTGTTGTTGATGTTGGCCTTTTCCACCATTGGCAACAGCT[TGCTGCTGCTGCTGCTGC]TTTTGATTGTTGTTGCCGGGTTTTGGAGAGACTAGCTCTGCATGCTTGCCAGATTTGGCAAGCTTCTTGATGAGTGTAG	TTCCCATTATCCTTCTGTTGTTG	60.223	CTACACTCATCAAGAAGCTTGCC	60.438	151
LaES639	Unigene1953_All_1217_1	GO:0019408//dolichol biosynthetic process	GCT(3*6)	CTCGAGTTCCCATCCATTATCACCGCCACGTGTTTCGGCAATAGTTCCCTCTGCAGCCCCGACGGCA[GCTGCTGCTGCTGCTGCT]GGAGCTCCATTCTTCCATGTGATTC	CTCGAGTTCCCATCCATTATCAC	61.914	GAATCACATGGAAGAATGGAGC	60.836	110
LaES640	Unigene1994_All_1221_1	GO:0015680//intracellular copper ion transport;GO:0055114//oxidation-reduction process;GO:0019430//removal of superoxide radicals	TTC(3*6)	ATCTCTGACCTCTCAATCAATGGAACCGAGCTGCGTCGCTTGCTCTCGCTCTCGCTCTCTCTCTCACCTCCT[TTCTTCTTCTTCTTCTTC]TCCTTCTTCTAATAATTGTCGATTACCCATAAAACCCAATTT	ATCTCTGACCTCTCAATCAATGG	59.59	AAATTGGGTTTTATGGGTAATCG	60.18	132
LaES641	Unigene2027_All_1222_1	GO:0006508//proteolysis	GA(2*7)	GGTGGTTTGTACTGTGGTTGATTCCATT[GAGAGAGAGAGAGA]GGGAGAGAATTACTAAGCAATTATAGGGGGGTTTATGGTGGGATTGTTGAGAGAGTTAATGGGTGGT	GGTGGTTTGTACTGTGGTTGATT	60.068	ACCACCCATTAACTCTCTCAACA	59.914	109
LaES642	Unigene20536_All_1600_1	-	TG(2*6)	GAGAGTTATTTCCTGGTGTGTGGTCTTATATCACATTCCATGTGCACCTGGGGA[TGTGTGTGTGTG]AGAATCTTGATTTGTAGTATAACTTTTGCCCATCACACTTTGTCTTTGCTTTGGGTAACATCAG	GAGAGTTATTTCCTGGTGTGTGG	59.914	CTGATGTTACCCAAAGCAAAGAC	60.048	130
LaES643	Unigene20581_All_1601_1	-	TGG(3*5)	TGATGGGTATGGAGAAGTTGATTTTTTAGA[TGGTGGTGGTGGTGG]AGGATAAATTTTTTGGGTTTTTTTTAAGATAATAATGATGATGTTAGTGTTGTTATTGATGATAATGGTGTTGAGAGGA	TGATGGGTATGGAGAAGTTGATT	59.717	TCCTCTCAACACCATTATCATCA	59.443	124
LaES644	Unigene2083_All_1224_1	GO:0010468//regulation of gene expression;GO:0009642//response to light intensity	TTC(3*5)	CTCTCTCCATCTTCACCCAAACT[TTCTTCTTCTTCTTC]ATCATTCTCTTCTAATTCTCTTTCTTCAAGAAGAAAATTTTCTATTAACTCTTTTTCACAAAATTCATCATCATTTTCATCTAATCGTCTCCTCTGC	CTCTCTCCATCTTCACCCAAACT	61.006	GCAGAGGAGACGATTAGATGAAA	59.87	135
LaES645	Unigene20938_All_1602_1	-	AG(2*9)	ATCCAGCCGTTAATTATGTGAGAAATTGCATGCTTCAAAATTTTATCAAGGTAGGAGTACTTGACGTAATGAAAGGTAATTAAAGTGAATTGCTCACC[AGAGAGAGAGAGAGAGAG]ATATGCAAGGAAATCTCTTTGCAAGATCCAGTG	ATCCAGCCGTTAATTATGTGAGA	59.877	CACTGGATCTTGCAAAGAGATTT	59.776	149
LaES646	Unigene2096_All_1225_1	-	ATG(3*5)	GATGCGAATGCTAATGAGAAGACTTCCA[ATGATGATGATGATG]CAATTAAGGGACCGGAGACGGGGATGAATGATGCCAAGGTAAGCAACACTTTGGACGCTAACAAAGAGAAAAG	GATGCGAATGCTAATGAGAAGAC	60.245	CTTTTCTCTTTGTTAGCGTCCAA	59.94	116
LaES647	Unigene21040_All_1603_1	-	TG(2*6)	GGGGATAATCTTATTTGGTACGCTATTTAGGTTCGCGGTACTCTTGAATCGCTGATTCGATTCGTTGCAT[TGTGTGTGTGTG]CTTACGTGTGTGTCTACAGACAGATACACACATACCATACTTGGATGAAGCTATGAGGAACAAT	GGGGATAATCTTATTTGGTACGC	59.959	ATTGTTCCTCATAGCTTCATCCA	59.979	146
LaES648	Unigene21257_All_1604_1	-	GT(2*6)	CTTACATGCCAAGCTCTGATTTTAAACGACGAAA[GTGTGTGTGTGT]GGGTAGCATGTTGACAATAACCTAGTTGGTACTAACCCGAAAGCCTAGTTGTTGAGTCCCTTGGATTAAAAATGTGTTG	CTTACATGCCAAGCTCTGATTTT	59.806	CAACACATTTTTAATCCAAGGGA	60.095	125
LaES649	Unigene21466_All_1605_5	-	TGGAGC(6*4)	GGTAGAGGAGGAGATACTGGAGCTAGAGCTGGAGCTGGTACTGGTGGAGGAGATACTGGTGGAGGAGGAGCAGATACTGGTGG[TGGAGCTGGAGCTGGAGCTGGAGC]AGATGGTCCAACGTCATCGTGCGGTGAAGATGGGACTGGTAATAG	GGTAGAGGAGGAGATACTGGAGC	59.764	CTATTACCAGTCCCATCTTCACC	58.904	152
LaES650	Unigene21537_All_1606_1	-	TC(2*8)	GAGGGGAGGTCTACTGTAGCATTGCATACTCT[TCTCTCTCTCTCTCTC]TGTCTCTACGTGTGAGGAACTGAGTGATTGGGGAAAAAGAATGGTAGAGTGAAGGGAGC	GAGGGGAGGTCTACTGTAGCATT	60.035	GCTCCCTTCACTCTACCATTCTT	60.142	107
LaES651	Unigene2154_All_1226_1	-	GAG(3*6)	AAGATTATTGTCGTTTGACGATTC[GAGGAGGAGGAGGAGGAG]GGAGGAGGAGTGGGCGTGCTCGGAGGTGGCGATGGCGGCGTCAATGTCGGGGATTAGGGTTTCCGGTGCCGGAGTTGGAGGGAAGGGTTTTATCATGTCGAATACGCTCC	AAGATTATTGTCGTTTGACGATTC	58.634	GGAGCGTATTCGACATGATAAAA	60.338	152
LaES652	Unigene21565_All_1607_1	-	CAT(3*5)	TTATTCTGAAAAGAGCCTAACGCTGCATCAC[CATCATCATCATCAT]CAACAACAATACTACGATCCTTCATCCTACCCCTACTACGACTACTCGTCC	TTATTCTGAAAAGAGCCTAACGC	59.122	GGACGAGTAGTCGTAGTAGGGGT	59.963	97
LaES653	Unigene2188_All_1227_1	GO:0050896//response to stimulus	AGG(3*6)	GGATAGAGATTGAGGGATCGAGTGGCGCGAAGAGTGTCGGGAGAGTCGTCGTCATCTCCGGCTGCGGCGT[AGGAGGAGGAGGAGGAGG]TGGAGAAGGGGGCGTCGTAGTCGATATTCTTGG	GGATAGAGATTGAGGGATCGAGT	59.946	CCAAGAATATCGACTACGACGC	60.994	121
LaES654	Unigene21992_All_1609_1	GO:0044710	TCG(3*6)	CACTGATTCTTGATCATTCCCTCTCCCA[TCGTCGTCGTCGTCGTCG]GAATATACACCGTCTCGTTCACCGCGAAATCAAAAACCTCCTTCCAATCCCTCACATTCTTCGTATGCTCCGCGTCGTAATATCCAAGTGGATTC	CACTGATTCTTGATCATTCCCTC	59.954	GAATCCACTTGGATATTACGACG	59.75	141
LaES655	Unigene22090_All_1611_1	GO:0042742//defense response to bacterium;GO:0009626//plant-type hypersensitive response	ACG(3*7)	CTCTTCGAAACCACCGTCTCCACCCTATGTGCTGCCGGCCCCGACTCTCTTCTCGCCGCCCTCTCCCATCGACCACGACAACCACACGATGGCGACC[ACGACGACGACGACGACGACG]ATGTCGCAATTCTAGCGGAAAAAGGAGAG	CTCTTCGAAACCACCGTCTC	59.844	CTCTCCTTTTTCCGCTAGAATTG	60.689	147
LaES656	Unigene22091_All_1612_1	GO:0009555//pollen development;GO:0006468//protein phosphorylation	CGA(3*8)	AAAGACGAAGACTTGAACGAGAAGCCGCCCTTATCGGATCGGGCGTTGGGCGGGCGAAAGCAGGATCCGATAGCTTTGGCCGCCATCGTTATCGGGTTTCGTTT[CGACGACGACGACGACGACGACGA]GGGGTTGCCGCTCTCGGAATGATGGTCCC	AAAGACGAAGACTTGAACGAGAA	59.573	GGGACCATCATTCCGAGAG	60.423	157
LaES657	Unigene22092_All_1613_1	GO:0042742//defense response to bacterium;GO:0009626//plant-type hypersensitive response	CGA(3*8)	TCCTCATCCTCTGATGAAGAATCCGGATCCGAATCCGCATCCGAACCCGAATCCGGATCCGAATACGAGTCCGAAGCGGAAAGCGAAGAGGACGAGTCCGTTAG[CGACGACGACGACGACGACGACGA]TGTCGCAATTCTAGCGGAAAAAGGAGAG	TCCTCATCCTCTGATGAAGAATC	59.665	CTCTCCTTTTTCCGCTAGAATTG	60.689	156
LaES658	Unigene2214_All_1228_1	-	ACC(3*5)	ATAATGATGGACTTGATGAACGGTTTCATGGGCAAAATTT[ACCACCACCACCACC]ATTACCTCCCATGTTTGTTCCTCAATCTGTTGGTGGTAACCGAAAAGATGAAGAGGCAGATAGAAGAGTTGGTAGCA	ATAATGATGGACTTGATGAACGG	60.089	TGCTACCAACTCTTCTATCTGCC	59.926	132
LaES659	Unigene2219_All_1229_1	-	AGG(3*5)	GATCTTCGGGAGAGTAGGGAGTAGTGGTGGGGGGATAGGGATGGAGGAGATGAAGGAGAGTGATGGCGATGTTGGTGTTGGGGAGAAAAAACCTC[AGGAGGAGGAGGAGG]TGGAGGAGGCAGCGAGGGGGATTAATATAAAC	GATCTTCGGGAGAGTAGGGAGTA	60.102	GTTTATATTAATCCCCCTCGCTG	60.071	142
LaES660	Unigene22364_All_1614_1	-	CT(2*6)	TTTGAATAAAATCCTCACCAACGCCCTCAAGGGTCTCTTTAGATCTAACCCTAACAATGGAGCTC[CTCTCTCTCTCT]CAAACCCTAGAGATTAGATGATTAGATCATTAAAAAACAAAGCCCTAGAAGCCCTTTTATAGCCCT	TTTGAATAAAATCCTCACCAACG	60.219	AGGGCTATAAAAGGGCTTCTAGG	60.434	143
LaES661	Unigene2243_All_1230_1	-	AGA(3*5)	GTGGTATTTTTAGTGGAGGGGAGATTGGGTTTTCTTTGTGGAAGAAGAGGAAG[AGAAGAAGAAGAAGA]GCTGTGTATTTGGAAGGAGGGTGTGGAATTTAGTGT	GTGGTATTTTTAGTGGAGGGGAG	60.115	ACACTAAATTCCACACCCTCCTT	60.155	104
LaES662	Unigene2249_All_1231_1	GO:0009793//embryo development ending in seed dormancy	ACG(3*5)	CAGATCCCAAAACCCTAACTCTT[ACGACGACGACGACG]GCCACGTCGTCGGCGACTGCCTCGTCTTCGAAGACGACGCCTTCGACGACCCCACCCTACCCTCCCACCTCGCT	CAGATCCCAAAACCCTAACTCTT	59.888	AGCGAGGTGGGAGGGTAG	60.214	112
LaES663	Unigene22601_All_1615_1	-	ATG(3*5)	TTATTTTCCATAAGCGAGCAAAAGCAGATATACCCTTCA[ATGATGATGATGATG]AGTTCTCTTCCATTTCCCCTTCTGCGGTGCCTCAACTTCCTCTTCCTTAAC	TTATTTTCCATAAGCGAGCAAAA	60.101	GTTAAGGAAGAGGAAGTTGAGGC	59.79	105
LaES664	Unigene23126_All_1616_1	-	GAT(3*5)	GAGGATACATCAGGTCTGTGAGGGTTAAGAAGTCTAG[GATGATGATGATGAT]GTGAGTATCTCCGAGGTGGTGCTATTGTGGAGGATTGGGATGAAGATGTAT	GAGGATACATCAGGTCTGTGAGG	60.009	ATACATCTTCATCCCAATCCTCC	60.398	103
LaES665	Unigene24032_All_1617_1	GO:0080167//response to karrikin;GO:0006979//response to oxidative stress	TG(2*11)	AGAGTAACAGGTGGAGGGAAAAGGGTGACACTTGGAGAGAAGAGAGCAACAATTGGATAGA[TGTGTGTGTGTGTGTGTGTGTG]TAAATGAAATAGGAATATGGTTGTTATCAAGAATAGTAAATAGGCGTGTTAAAATTGGTGATGTTT	AGAGTAACAGGTGGAGGGAAAAG	60.043	AAACATCACCAATTTTAACACGC	60.16	149
LaES666	Unigene24355_All_1629_1	-	GAG(3*5)	ATTATAATTGGGTTCGGGTTAGGGTTTGCTGCTGCCGCCACCGCCCAAACAGTAGTAGTGATA[GAGGAGGAGGAGGAG]ATGTTGAAGAAGTAGATTGGGTGACAAGTAGTGATGATTG	ATTATAATTGGGTTCGGGTTAGG	59.416	CAATCATCACTACTTGTCACCCA	59.906	118
LaES667	Unigene24568_All_1633_5	GO:0006457//protein folding;GO:0000398//mRNA splicing, via spliceosome;GO:0000413//protein peptidyl-prolyl isomerization	TC(2*6)	AAGCTTGAGGAAGTTCTTGGTGGTCAAAGGGCACCGATCCGTGTGTAGATCGATGACGATATCGCCGACGCTCGTCACGATTAGAACGGACA[TCTCTCTCTCTC]TTAGGGTTAGGGTAGGATTAGGGTTTTGAAGAAATTGACAATGGCT	AAGCTTGAGGAAGTTCTTGGTG	59.922	AGCCATTGTCAATTTCTTCAAAA	59.997	150
LaES668	Unigene2458_All_1232_1	-	GA(2*6)	TTGAAGGATAGCATTTGGGTTTATTACATGATTTAGGATTATGGTTTTAGGTGGGTT[GAGAGAGAGAGA]TGGGAGAGAGAAGTAATGGAATGAGTTGGATAAATGTTTAGATGACCCATCCACTC	TTGAAGGATAGCATTTGGGTTTA	59.858	GAGTGGATGGGTCATCTAAACAT	59.231	125
LaES669	Unigene24661_All_1634_1	-	TCT(3*5)	CGTCACCACTACCAACAACAATAACAATAAGGGA[TCTTCTTCTTCTTCT]TCCTCCGCCCTCCCATTTCGACCCTCCTCTCGCAACGCCTCCTCCAAATACGATTTCGTCAAGGTTAAAGTGTGGCTTGGAGAT	CGTCACCACTACCAACAACAATA	59.836	ATCTCCAAGCCACACTTTAACCT	60.404	133
LaES670	Unigene247_All_1163_1	GO:0055114//oxidation-reduction process	CAG(3*6)	GACAAAAACAATACAAAGACGCCGACGCCGACGCCAACGACGAAGACAAGAAGCTCAAT[CAGCAGCAGCAGCAGCAG]CAAGCAATCGAGTACCACAACCGAACCAAG	GACAAAAACAATACAAAGACGCC	59.932	CTTGGTTCGGTTGTGGTACTC	59.506	107
LaES671	Unigene24940_All_1637_1	-	TTG(3*6)	TTGCTATTGTTCATGTTCTGTGCATGTAACAAGATTGTTTATCTTGTTAAAA[TTGTTGTTGTTGTTGTTG]TGCCATGATTATTGTTCATAATCATGAAGATCATGTTCACTACTTGTTCACTGCACTTGCACAGCACTAACAGTG	TTGCTATTGTTCATGTTCTGTGC	60.187	CACTGTTAGTGCTGTGCAAGTG	59.626	145
LaES672	Unigene24944_All_1638_1	-	TGGTAA(6*4)	AACTTTACGAAGAGGAGGGGAGGAGAGTGGGAAGAGAGAGGCTCCTGTTCCGTTCATCATCT[TGGTAATGGTAATGGTAATGGTAA]TGGTAGAGAGGAAGAAGGTTAATGGAATGAGGAGC	AACTTTACGAAGAGGAGGGGAG	60.122	GCTCCTCATTCCATTAACCTTCT	59.984	121
LaES673	Unigene25043_All_1639_1	-	ATTTT(5*4)	TAACTTAAACCGAAACAGACCGAGATTGCTGAAACTGATACACCAAAGGAGCAGAATCTGAAATCAAAACAATTCAGATTTTTGTTAACATCTTTTTACACTATAG[ATTTTATTTTATTTTATTTT]GCAACCATTAACATTGACAGGTCA	TAACTTAAACCGAAACAGACCGA	60.043	TGACCTGTCAATGTTAATGGTTG	59.777	150
LaES674	Unigene25050_All_1640_1	-	GGA(3*5)	CAAGAAGATCGAGATCGAGAAAACGAAGAGGAAGAGGAGGACGAGGAGTT[GGAGGAGGAGGAGGA]AGAGGAGTTGGAGAATAATGATGGTGATGGTTAGAAGAGGAGGAAGAAGAGCATTTG	CAAGAAGATCGAGATCGAGAAAA	59.973	CAAATGCTCTTCTTCCTCCTCTT	60.366	122
LaES675	Unigene25104_All_1641_1	-	TCT(3*5)	TCTTGATCGTTTCTCGATTTCTCGTAATTTTCTCTGCTTC[TCTTCTTCTTCTTCT]TCGAATCGAACGATTTGGGTTTCTTCTCCAATTCGTTTTGGGGAGACCCATCAGCTGAATCTTTGTTGGCTTTCTCTATTTTGTTGCTAAGAATCGCGT	TCTTGATCGTTTCTCGATTTCTC	59.849	ACGCGATTCTTAGCAACAAAATA	60.158	154
LaES676	Unigene25519_All_1642_1	-	CA(2*7)	ATCGGAAAAATTTTGAAGGTTTGACTTTTTAAGATGGCTGTAAATTTTTTAGTTGCACCTAGGAAAGTAAATTAACCGCTC[CACACACACACACA]TATATATACATATGGAGCGGGATATAAGCCGATGACCCCTTT	ATCGGAAAAATTTTGAAGGTTTG	60.529	AAAGGGGTCATCGGCTTATATC	60.517	137
LaES677	Unigene2557_All_1233_1	GO:0006164//purine nucleotide biosynthetic process	CTT(3*6)	TCCGATCATATTCTCTTCAAAGCGCCGCAGCCAAATCAATTATCCGATCATCTTCTCTTCGAAGCTCCAAAATCGCCTCAAAACTTATATCTGCTG[CTTCTTCTTCTTCTTCTT]CATTTCGTCTCCCACAATCTCTC	TCCGATCATATTCTCTTCAAAGC	59.714	GAGAGATTGTGGGAGACGAAAT	59.581	137
LaES678	Unigene26410_All_1643_1	-	AT(2*6)	GAAGGATCTTCGACTAACCACAACTTTAGAGTTAGTTTTAGTTTGCAACTTAGGTTCAGATATCATTGAGTGCACATTTAAAAA[ATATATATATAT]ACAAGCATGTAAAACCTCAAGTTTCAACTTAGATACAAAGGGACACTCAACTTGC	GAAGGATCTTCGACTAACCACAA	59.645	GCAAGTTGAGTGTCCCTTTGTAT	59.578	151
LaES679	Unigene27107_All_1644_1	-	TCCGGA(6*4)	GGTACTCGAAATGCGTCCTTTTCGGAGCTTCGACCCCGAGATCCGAACAAGCCACTAGCGCG[TCCGGATCCGGATCCGGATCCGGA]CGCGCTAGTGGCTTGTTCGGATCTCGGGGTCGAAGCTCCGAAAAGGACGCATTTCGAGTACCGGACGAGTC	GGTACTCGAAATGCGTCCTTTT	61.668	GACTCGTCCGGTACTCGAAAT	60.511	157
LaES680	Unigene27321_All_1645_1	-	GTG(3*5)	CTGCAGCTAAATTCGATGTCTCTTGGATCAATATATCGACTCAAGCAATCCAGATCGTATTC[GTGGTGGTGGTGGTG]ATTGTGGACGGCGAGGAGGTTGCCGATGAATTTTCCGATGATCTTGCTTCGCTCGAGGAGGAGGTGGTAGTTGAGAT	CTGCAGCTAAATTCGATGTCTCT	60.055	ATCTCAACTACCACCTCCTCCTC	60.013	154
LaES681	Unigene2744_All_1234_1	-	GTCGCC(6*4)	GTGGAGCCATCGGTGTAGATGCATCTAGGGTTTGCGGCG[GTCGCCGTCGCCGTCGCCGTCGCC]ATCGCCGCGGTGGTATGGTCGTGGGGCCGCCAGAGATGGAGGTCGGCGGAGGAGGTCAGGATGTTTACGTG	GTGGAGCCATCGGTGTAGAT	59.957	CACGTAAACATCCTGACCTCCT	60.415	134
LaES682	Unigene28042_All_1646_1	-	AAATA(5*4)	ACAAAGAGGGAAGATGGTGAAATTGGATGCAAAGAATTGCATTTATCTTCATGGCATGGTATATAAGATAAACGACCAAATGACTCCATTCCACAATAAAAAC[AAATAAAATAAAATAAAATA]AAGTACCAATACAGCCACAAATTCTGT	ACAAAGAGGGAAGATGGTGAAAT	60.229	ACAGAATTTGTGGCTGTATTGGT	59.818	150
LaES683	Unigene28257_All_1647_1	-	CTG(3*6)	TTTGAATTCCCAAAATTACCCTTCCCACCCAT[CTGCTGCTGCTGCTGCTG]ATATGAAGATTCGTATGAGGATGATGATGGTGATGACCCATACATCATCATCCCACCGTACCCACCCCCATTGTTCCCCATATTCACAACACTTCCACTCTCCCTAC	TTTGAATTCCCAAAATTACCCTT	59.948	GTAGGGAGAGTGGAAGTGTTGTG	60.081	157
LaES684	Unigene28336_All_1648_1	-	GT(2*6)	TGCAACTTTGCATTTTGTCATAGATCGATTATGAAATTGGATCTC[GTGTGTGTGTGT]GGAAGATTTAATCAATAGTTTAAATTGATATTTTTAATCACATCCTGTAGAGTTCTTGTTAGGATTTGCATGC	TGCAACTTTGCATTTTGTCATAG	60.177	GCATGCAAATCCTAACAAGAACT	59.685	130
LaES685	Unigene28342_All_1649_5	-	AG(2*6)	TAAAAAGAAAAGAGCCATCGGTTCATTTCCCTCTCCCTCCCTCTCTCTCTATATAGAGAGAGATATATAT[AGAGAGAGAGAG]CAAGTGAAATTTACATGTGATTTTCATTTATATAGAAAAATTTTATAATAGGGCTTTTTAAAGAGAGAATATCTTG	TAAAAAGAAAAGAGCCATCGGTT	60.448	CAAGATATTCTCTCTTTAAAAAGCCC	59.321	158
LaES686	Unigene28578_All_1651_1	GO:0009755//hormone-mediated signaling pathway;GO:0046777//protein autophosphorylation;GO:0009658//chloroplast organization;GO:0009737//response to abscisic acid stimulus;GO:0045893//positive regulation of transcription, DNA-dependent	TTC(3*5)	GTGGCGGAATTCAGATCG[TTCTTCTTCTTCTTC]GGCTACGGATCAGCTGTTTCGGATTGGGTACGGTGACGAATTGCCCCAATTGCCCTCAGGTTTGTCAAAGTTGGGTTTGGATTTTTTAGGAAAGTGTCTGAGGAGGAGAC	GTGGCGGAATTCAGATCGT	61.032	GTCTCCTCCTCAGACACTTTCCT	60.293	143
LaES687	Unigene28578_All_1652_1	GO:0009755//hormone-mediated signaling pathway;GO:0046777//protein autophosphorylation;GO:0009658//chloroplast organization;GO:0009737//response to abscisic acid stimulus;GO:0045893//positive regulation of transcription, DNA-dependent	GAT(3*5)	ACTCTTGCTTGGGTCAATTTTTCCGACTTCGATGATGAG[GATGATGATGATGAT]GAGCAGAGTTGCGATGGCGATGTAATGGAATTAGGAAGGGAGAGGATAAGGGAATTGGGTGAGTTCAATAATGGTG	ACTCTTGCTTGGGTCAATTTTTC	60.838	CACCATTATTGAACTCACCCAAT	59.994	130
LaES688	Unigene28742_All_1653_1	-	GTG(3*8)	GAGACTGGATGGGGGATTTCGTCGAACCGATGGTGGGTGAGGATGAGTTGGGGGGATGAGAACGAGGAGGAGGCCGAGGAT[GTGGTGGTGGTGGTGGTGGTGGTG]TTGGTGGTGGGAATGATGGTGGTGTACCTGAGAGT	GAGACTGGATGGGGGATTTC	60.661	ACTCTCAGGTACACCACCATCAT	59.799	140
LaES689	Unigene28750_All_1654_1	-	TTC(3*5)	ATTTCCACCACTACTGCAAAGAAACATGTCTAAAAACGTTCAAGACATGCCCGCCAAAACCAACAAAACCTCTTATGCTTCTTCTCTTTGTAATAT[TTCTTCTTCTTCTTC]TTTCTCTTTTTTTCCCTTTCTCATCAACAGCTAAC	ATTTCCACCACTACTGCAAAGAA	60.048	GTTAGCTGTTGATGAGAAAGGGA	59.776	146
LaES690	Unigene28869_All_1657_2	-	CT(2*7)	TATGAAGGCATCTTAAGCCCATAGTTTAGAATTCGTTCTCTCATCCGCTACCGCGGTC[CTCTCTCTCTCTCT]CGTGGGTTGGGATTCTTCGAAAAGAGAGAGGAAACCCAAAGGATTTTTGGGATTTGAAACACCAAACTTGAGCTTT	TATGAAGGCATCTTAAGCCCATA	59.967	AAAGCTCAAGTTTGGTGTTTCAA	60.188	148
LaES691	Unigene28870_All_1658_1	-	CT(2*7)	GAAGGCATCTTAAGCCCATAGTTTAGAATTCGTTCTCTCATCCGCTACCGCGGTC[CTCTCTCTCTCTCT]CGTGGGTTGGGATTCTTCGAAAAGAGAGAGGAAACCCAAAGGATTTTTGGGATTTGAAACACCAAACTTGAGGTATGC	GAAGGCATCTTAAGCCCATAGTT	60.007	GCATACCTCAAGTTTGGTGTTTC	59.926	147
LaES692	Unigene28969_All_1662_1	-	TTC(3*6)	TCTGACCTCTCAATCAATGGAACCGAGCTGCGTCGCTTGCTCTCGCTCTCGCTCTCTCTCTCACCTCCT[TTCTTCTTCTTCTTCTTC]TCCTTCTTGTCCCCGCCGTGCTTCTCTTCACTCGATCCTTCAATCTTTTCCTT	TCTGACCTCTCAATCAATGGAAC	60.49	AAGGAAAAGATTGAAGGATCGAG	60.082	140
LaES693	Unigene2897_All_1235_1	GO:0048193//Golgi vesicle transport;GO:0000902//cell morphogenesis;GO:0016049//cell growth	CCG(3*6)	GAATCCCAATCCAAGAACCTCCTCCACCCCCACCAGCCACCTACATCCTCCTCCCCTA[CCGCCGCCGCCGCCGCCG]CTGCCTCCCTTCTCTTCTTTCCTCCTC	GAATCCCAATCCAAGAACCTC	59.758	GAGGAGGAAAGAAGAGAAGGGAG	61.156	103
LaES694	Unigene29026_All_1664_1	-	ATA(3*6)	TTGAGTTATCTCAGTGGCCTGATAAATACATAGCTTGCATTTAAACAGATTT[ATAATAATAATAATAATA]CCTTTTCTGATTTTTCAACATCAGAACACAGGTTACACTTAAATGCTCAAAGGATCATAACTGAGATTTTCTGCTGGAATACCTCTTCA	TTGAGTTATCTCAGTGGCCTGAT	60.144	TGAAGAGGTATTCCAGCAGAAAA	60.243	159
LaES695	Unigene29157_All_1666_1	-	GT(2*6)	ACTGGCATAGATCCTGAGTGTGTGAGTGAGTGA[GTGTGTGTGTGT]AAGTACTTGTCTATTCATATAAGTATTGAATTGTAGGTTTGAATGTGT	ACTGGCATAGATCCTGAGTGTGT	60.074	ACACATTCAAACCTACAATTCAA	56.298	93
LaES696	Unigene29188_All_1668_1	-	TTC(3*5)	CCACAACTTTTACTGCTTCTGCTTCAACTTCATTCTTCTTCTGAGTTTTCCCCCGTGGT[TTCTTCTTCTTCTTC]TTACTCTTATCTTCGATTTCGAAATTCCTCTCGATATCTTCCGAAG	CCACAACTTTTACTGCTTCTGCT	59.996	CTTCGGAAGATATCGAGAGGAAT	60.069	120
LaES697	Unigene2944_All_1236_1	-	GTT(3*5)	CGGACTTTCGTAGAACTGTTTTGGTTACAATTGGTATA[GTTGTTGTTGTTGTT]GTCCGACCTCTGTTCTTCACGGGTGAACAAACGCCATTTGAATTGCATGCCATCAAACACGTCAATCAGTTCTTCA	CGGACTTTCGTAGAACTGTTTTG	60.201	TGAAGAACTGATTGACGTGTTTG	60.196	129
LaES698	Unigene2954_All_1237_1	-	GAGTTT(6*4)	TGCTTAAAATAATCCTGCTGCTCTTTCGCAAATTTTCTCTGATACTCCAATGTCACTCCAACTCCCACACCAACATTGGCCTTTGTAGAAA[GAGTTTGAGTTTGAGTTTGAGTTT]GTGGTTGAGTTGGAGTAATGTTGGGTT	TGCTTAAAATAATCCTGCTGCTC	59.903	AACCCAACATTACTCCAACTCAA	59.791	142
LaES699	Unigene29754_All_1670_1	-	TGG(3*6)	ATGGTGCAATTGAAGGTGTAGATTCAATTAA[TGGTGGTGGTGGTGGTGG]TATTATCGGTGGTGAGGAAATAGGAGGAGGAGGAGTCGACAATGAAGAATCAGACGAAGG	ATGGTGCAATTGAAGGTGTAGAT	59.781	CCTTCGTCTGATTCTTCATTGTC	60.123	109
LaES700	Unigene298_All_1164_1	-	AAG(3*7)	ATTCATTCTGCCAAGTTGAAGAGGATGCTGAGA[AAGAAGAAGAAGAAGAAGAAG]GGGGGCCTGTTTGTGTTCCCACTTCAGTCAAGGATGACGGGGGTTAGATATCCTTA	ATTCATTCTGCCAAGTTGAAGAG	59.776	TAAGGATATCTAACCCCCGTCAT	59.949	110
LaES701	Unigene30162_All_1671_1	-	TGG(3*6)	GAACCCAAAGATTTGGATATGAATTATCGT[TGGTGGTGGTGGTGGTGG]AATCTAGCAAAACACGGGAATACCACCATAACTTA	GAACCCAAAGATTTGGATATGAA	59.22	TAAGTTATGGTGGTATTCCCGTG	60.01	83
LaES702	Unigene3045_All_1238_4	GO:0048731;GO:0050789//regulation of biological process;GO:0009791//post-embryonic development;GO:0006351//transcription, DNA-dependent	CGA(3*6)	GAACAGATGCTCCCTTATCGAGTTCGAGGCTGTCTC[CGACGACGACGACGACGA]CTGCATCAAGCTCGAAGAGTTCTTCCCGCGCCTGCTGTTTATGGTATGCTTCT	GAACAGATGCTCCCTTATCGAGT	60.979	AGAAGCATACCATAAACAGCAGG	59.7	107
LaES703	Unigene3128_All_1239_1	-	ATC(3*5)	ATACCATCCCCACTCTAGGTGTTTTCTCATTTCTTCCATTTATGTTAGGACTCTCGTTTAGTTCATCCTTAATGTTTTTCTTGACATCATTGGCACG[ATCATCATCATCATC]AAGAATAATTACTTCTTTGTTCTCATTTTGTCGATG	ATACCATCCCCACTCTAGGTGTT	60.015	CATCGACAAAATGAGAACAAAGA	59.257	148
LaES704	Unigene3336_All_1241_1	-	AT(2*11)	GGAAGAATGAGAGTGAAAGAGGATGAGAAGTAGGTGGAGTATTAAGTATAAATTAAATAAGGATAAAAGTGAA[ATATATATATATATATATATAT]TTCACTTTTATCCTTATTTAATTTATACTTAATACTCCACCTACTTCTCATCCTCTTTCACTCCC	GGAAGAATGAGAGTGAAAGAGGA	58.978	GGGAGTGAAAGAGGATGAGAAGT	60.123	160
LaES705	Unigene3356_All_1243_1	GO:0009165//nucleotide biosynthetic process;GO:0019048//virus-host interaction	CAG(3*5)	AACGCTGGAAACCCTAATTATTCGAATAATTATTACGCGAGAAATCCTCAGCCGCAGCAGCATCAACAATACGTTCAGAGAAATTCGATGCAAATTCATCAAGAAAAT[CAGCAGCAGCAGCAG]CAACAATGGTTGAGGAGGAATCAGATT	AACGCTGGAAACCCTAATTATTC	59.774	AATCTGATTCCTCCTCAACCATT	60.196	150
LaES706	Unigene3426_All_1245_1	GO:0044237//cellular metabolic process	CT(2*6)	AACCACAACAAATACCTCCAATGGCTTCAGCTGCATCCGCTACCTC[CTCTCTCTCTCT]CCTCCCTTCACCTTCTTCCTCCTCTC	AACCACAACAAATACCTCCAATG	60.028	GAGAGGAGGAAGAAGGTGAAGG	60.725	84
LaES707	Unigene3452_All_1246_1	-	CGG(3*5)	AACCACAACAAATACCTCCAATGGCTTCAGCTGCATCCGCTACCTC[CTCTCTCTCTCT]CCTCCCTTCACCTTCTTCCTCCTCTC	ATCTTGGCGATTATGAGGTTTTT	60.208	AACCCAAATTATATGCAAAAGCA	59.771	151
LaES708	Unigene3522_All_1249_1	GO:0006414//translational elongation;GO:0006388//tRNA splicing, via endonucleolytic cleavage and ligation	CGG(3*5)	AAGGATGAGGATCGACGAAGTCACGGCAGCGAGAGGGCAAGAGTGGAGACCTAGGGCCGCTTACTCGACGGCTGCGGACTCCGTCGTGGATGCTGCAGAGT[CGGCGGCGGCGGCGG]GGAGATTGTCAAAGCTGTTTGCGGATTTCAATGTGGATAACAAT	AAGGATGAGGATCGACGAAGT	60.088	ATTGTTATCCACATTGAAATCCG	59.963	160
LaES709	Unigene3544_All_1250_1	GO:0006464//cellular protein modification process	TA(2*6)	GGTATCTCCAACAAAGACAAACC[TATATATATATA]ACCAGCTGCTTGCTTATATCCCCCCCGATGAACATAATATAGTAACATTGTAAGATCTGTACATTGATAGATACGCGCGCCATTACCACATCCCGAAGGTGCAGCTCACATGTTCTTGAGTGAT	GGTATCTCCAACAAAGACAAACC	58.927	ATCACTCAAGAACATGTGAGCTG	59.415	159
LaES710	Unigene3545_All_1251_1	-	GCA(3*6)	TTCTGAACAATGGCTGAGAAATCCAATGCCGGTGTG[GCAGCAGCAGCAGCAGCA]GATCCACCAAAAGAGGCAAAGGACATGGCATAAGCCTGAGAGGGAGTGAGGTCGACCTTCATAGCTTGATGCTTA	TTCTGAACAATGGCTGAGAAATC	60.607	TAAGCATCAAGCTATGAAGGTCG	60.743	129
LaES711	Unigene3558_All_1252_1	-	GAA(3*5)	CATCTTTTGCAAACCCTATTGAGAG[GAAGAAGAAGAAGAA]GGGTTTGGATTTTAGCAGGTGGAAAGAAATTGTAAAGGGCGATGACAACAAACCCCAATTGAAGAAAGTGGAAACCAAAACCACGACAAGAAAGGTAG	CATCTTTTGCAAACCCTATTGAG	60.01	CTACCTTTCTTGTCGTGGTTTTG	60.075	138
LaES712	Unigene3569_All_1253_1	-	CTG(3*5)	TGGTACAAATTGAGATACCCGATTTGCCCATACTGTGTCGATGGAAGCTGCTGAGTTTGTCGAAATCCAGCATTCGGCTGACT[CTGCTGCTGCTGCTG]CCCTTGAAAACCGTAGTATGTATTGCCCGGAAGAG	TGGTACAAATTGAGATACCCGAT	59.622	CTCTTCCGGGCAATACATACTAC	59.091	133
LaES713	Unigene3569_All_1254_1	-	GCT(3*5)	CCGGAGATGCTAGTTTTGTACTGTGGTAATTGAGTATATTTCATA[GCTGCTGCTGCTGCT]GCCGCGGCGGCGGCTTGAGATTGATGGAAAGGGGAGTTGCTTGCATATGCTTGTTGAAAGGCGGCTGATGGTAGGTAAGCGTAGCTC	CCGGAGATGCTAGTTTTGTACTG	60.188	GAGCTACGCTTACCTACCATCAG	59.488	147
LaES714	Unigene3607_All_1255_1	-	TGA(3*6)	CTTTGTTGATGGTGTTGAAAGGTGATGACGGTTGGGAATGGAGGAAGAGGGCGGTGGATTTGGAGTTTTGGCGGCGAAAGAGTTGGGATGGGGTTAGGGTTTGGGTTGTTTCGTC[TGATGATGATGATGATGA]TGTTGCGTTCAAAGCACTAGTTGCATG	CTTTGTTGATGGTGTTGAAAGGT	60.301	CATGCAACTAGTGCTTTGAACG	60.85	160
LaES715	Unigene3619_All_1256_1	-	CTT(3*5)	GCCATGCCATGTAATCTTAATCATCACTTCTTCTTATACCCTTTCATCTGATCTTATTATTAATCGTCATCG[CTTCTTCTTCTTCTT]CCTACCTCCAACCAGTCACCGCTTCCACAAACCCCAGCAACTCCACCGGTCTTGAAGCCCTCTTAAACTTCC	GCCATGCCATGTAATCTTAATCA	61.041	GGAAGTTTAAGAGGGCTTCAAGA	60.236	159
LaES716	Unigene3630_All_1257_1	-	TGT(3*5)	ATTGTGTTCACTACGGCAAAGTTTGATTTTCATTGAAACTATTTTTTGGTATTTGAAGTAATGTGCCCATAAATGATTGGGATAAAAGGCTTGA[TGTTGTTGTTGTTGT]TGAAATAAAGTATCCACTTTATAGGAATGTAGGAGGTTGCG	ATTGTGTTCACTACGGCAAAGTT	59.982	CGCAACCTCCTACATTCCTATAA	59.549	150
LaES717	Unigene3633_All_1258_1	GO:0044707;GO:0009856//pollination;GO:0007165//signal transduction;GO:0043547//positive regulation of GTPase activity	GAT(3*5)	GAGCCTTCGTTCTTTGAGAAAATTTAACCGGTTTGTTAACCTAGTTAATGCCGAA[GATGATGATGATGAT]GAGCTAGTTCCATCCTCGGACTTAAAAG	GAGCCTTCGTTCTTTGAGAAAAT	60.243	CTTTTAAGTCCGAGGATGGAACT	60.011	98
LaES718	Unigene366_All_1165_1	GO:0051301//cell division;GO:0010200//response to chitin;GO:0010091//trichome branching	CAG(3*6)	TAACCCTAACCCTAACCCTAGCCCCAGGCCGCCGCCGACGGTGGTAGTT[CAGCAGCAGCAGCAGCAG]CATCTGAGGCCAGCGCCGACGGAGGATCCGGCGGAGGTTTATAGGAGGAACGCGATCAATA	TAACCCTAACCCTAACCCTAGCC	60.873	TATTGATCGCGTTCCTCCTATAA	59.967	128
LaES719	Unigene3676_All_1259_1	-	TCT(3*5)	TCTAGTCAAACGGGTTCAAATGTTGTTCTCTTCC[TCTTCTTCTTCTTCT]TCCTCATCCACTTCCTTAATATTATGAGAGGTGCTTCCGGTGAAAAGCGGTTCACTCATGATCTTCGCCATGTTAGAGACGAGCGTTTAC	TCTAGTCAAACGGGTTCAAATGT	59.92	GTAAACGCTCGTCTCTAACATGG	60.195	139
LaES720	Unigene3692_All_1260_1	GO:0006508//proteolysis	TTG(3*5)	AGGAGGAAGGGCATTATTTGTTAAGTTAGCACTAGTTGTGGTGATCTTCTCT[TTGTTGTTGTTGTTG]GATGAGGAAGAAGAAGAGAAAGAGAATTGGGTTTGAAGAATTGGGAGAGATTGA	AGGAGGAAGGGCATTATTTGTTA	60.202	TCAATCTCTCCCAATTCTTCAAA	60.061	121
LaES721	Unigene3695_All_1261_1	-	CA(2*6)	TGATGCAGCCTACTGTCATTGTACATCCAAATATAGTAAATTTCAGTTGGATCTAATAATAACAAAACCTCTTCCCAC[CACACACACACA]AAAAAAAGTCTCCAATTTCCTCTCCCCTCCTTCACATCACAACCTATGCCAAGAACAAAACAAAACAAAC	TGATGCAGCCTACTGTCATTGTA	60.703	GTTTGTTTTGTTTTGTTCTTGGC	59.946	160
LaES722	Unigene3728_All_1262_1	-	AGC(3*5)	ATCAAGGAAAAGAAGGTGTGTGAGGGAATTTGGTAGAGGGGGCCCAAAGCGTGTAAGGCAATGCGTTAGTGGCCGT[AGCAGCAGCAGCAGC]AGTCAAGTGGAGGTAGGAGCAGCATCTAATAATGCATGTGATAAGTTTTCGCTACCCAAAA	ATCAAGGAAAAGAAGGTGTGTGA	60.026	TTTTGGGTAGCGAAAACTTATCA	60.013	152
LaES723	Unigene3812_All_1263_1	GO:0016310//phosphorylation	GA(2*7)	TTTGAAGATTTGAAGAATGTGGGCATGTGGAATTCATGATGATGAT[GAGAGAGAGAGAGA]AAGAAAGAGACGCGAGTGGAGAAGATGAAGCGGCATCTTTCAGTAAACACCCCCAGCTTTGAAATATTACGTT	TTTGAAGATTTGAAGAATGTGGG	60.33	AACGTAATATTTCAAAGCTGGGG	60.564	133
LaES724	Unigene3822_All_1265_1	-	AAAAT(5*4)	CAGTAGAGAAAATTTCGCCAAGAATCATGAAGCGCGTAAAAAAATAAAAATA[AAAATAAAATAAAATAAAAT]AACAAGAGGCATCATACAAGGTTCTTGTTC	CAGTAGAGAAAATTTCGCCAAGA	59.906	GAACAAGAACCTTGTATGATGCC	59.891	102
LaES725	Unigene3828_All_1266_1	-	TCC(3*5)	GCTTGTTCATCATGTCCAGTTTATTATTATTGTTACT[TCCTCCTCCTCCTCC]TTCTTTACTCGAACCAATCATCTCTGCT	GCTTGTTCATCATGTCCAGTTTA	59.148	AGCAGAGATGATTGGTTCGAGTA	60.276	80
LaES726	Unigene3828_All_1269_1	-	CGG(3*5)	AGAATTCAAAATCACCGTCTTCATCTTCTCCGACCTTCTTGTTGTTGTTTTCATCAGGAT[CGGCGGCGGCGGCGG]CCGAAAACCTCTCCGGAAAGTCCATGCGGAAGCTGGGTGAATCCTTTTGATCGCCTTCTTCGATCTGCATCTCTTTGTTT	AGAATTCAAAATCACCGTCTTCA	59.994	AAACAAAGAGATGCAGATCGAAG	59.906	155
LaES727	Unigene395_All_1166_1	GO:0050896//response to stimulus	TCA(3*5)	CATGAAACAACTGTATCACCAGCTAAGATTCTACGGCTATAGGAAGTGTTTGTAACTACATTCCACAAATGTCTCCTTTTGGAACCTCCAGCC[TCATCATCATCATCA]ACTGTTTCCTTTCTAAGGTTACATGGCA	CATGAAACAACTGTATCACCAGC	59.553	TGCCATGTAACCTTAGAAAGGAA	60.01	136
LaES728	Unigene3982_All_1270_1	GO:0006098//pentose-phosphate shunt;GO:0051301//cell division;GO:0009773//photosynthetic electron transport in photosystem I;GO:0010304//PSII associated light-harvesting complex II catabolic process;GO:0019761//glucosinolate biosynthetic process;GO:0010206//photosystem II repair;GO:0006508//proteolysis;GO:0007049//cell cycle;GO:0010205//photoinhibition	TTC(3*8)	GGCCCTTTTCTGTGTATTCTCTTCTCTGT[TTCTTCTTCTTCTTCTTCTTCTTC]ACAAAATTAACAATGGCTTCAGCAAGCCACTGTCTCCTCTCATCTACCCTCTTCACCACCAAACTCTACCCAAAACCCAGTTTC	GGCCCTTTTCTGTGTATTCTCTT	60.018	GAAACTGGGTTTTGGGTAGAGTT	59.804	137
LaES729	Unigene4005_All_1271_1	GO:0006468//protein phosphorylation;GO:0080183//response to photooxidative stress;GO:0015996//chlorophyll catabolic process	CATA(4*5)	TACACGTGACTTCATGCTCTCATGGAGTGATTCAGTCCTCTCAGACCGCTGAAAACAATCTGTTGACT[CATACATACATACATACATA]CGTACATTCATACACGCAATTAAGAGTAATTTTGC	TACACGTGACTTCATGCTCTCAT	59.817	GCAAAATTACTCTTAATTGCGTG	58.107	123
LaES730	Unigene4025_All_1272_1	-	GCC(3*5)	AAATCTCACACCCCTCGTTAAATTCAAACCCAATCCCCTCACGGCG[GCCGCCGCCGCCGCC]ATCCTCCTCCTCTCCCCATTCCCATCCACAGCCGCCGCCGCCTCGGACCTCCACCTCTACTACGGAAC	AAATCTCACACCCCTCGTTAAAT	60.121	GTTCCGTAGTAGAGGTGGAGGTC	60.414	129
LaES731	Unigene4202_All_1273_1	-	TCT(3*5)	ACTGCCACTTTAGTCTTTGCATCGCTAACAAAA[TCTTCTTCTTCTTCT]TCAGCATAGTTATTGTACCCAACATTGTCACTTTGGTACTTATTGTTCTCTTTCTCATCATCACCAGTGTTATTGTCAAGGTTCTGTGTTTCATTG	ACTGCCACTTTAGTCTTTGCATC	59.839	CAATGAAACACAGAACCTTGACA	60.06	144
LaES732	Unigene456_All_1167_1	-	CTT(3*6)	ATTTTCCTCTTCATGGGCTTATC[CTTCTTCTTCTTCTTCTT]GTTCTTGGGTGTTTCCTTATTATTGGGATTGGATTGATGAAAG	ATTTTCCTCTTCATGGGCTTATC	59.833	CTTTCATCAATCCAATCCCAATA	60.029	84
LaES733	Unigene4622_All_1274_1	-	GAT(3*5)	ATGGTATGGGAGAGGAGATTGATGCCGACGATGGGGAGGAGGAGGATGTGGTGGAGGTGCATGATGTTGGGGATAGCGAG[GATGATGATGATGAT]GGTGTTGAAGGGGATGATGCTGATGGTGATGATGAAGT	ATGGTATGGGAGAGGAGATTGAT	60.055	ACTTCATCATCACCATCAGCATC	61.295	133
LaES734	Unigene463_All_1168_1	-	TTC(3*5)	TTATCAACTTCCATGGCATCAGCATCAATGGATTCTCCCTTTGAT[TTCTTCTTCTTCTTC]TTGCTTTTCTTTGCAGAGTCAACATCAGCCCCATTCTCAATATCCATTTCAA	TTATCAACTTCCATGGCATCAG	59.96	TTGAAATGGATATTGAGAATGGG	60.029	112
LaES735	Unigene4651_All_1275_1	-	TA(2*7)	AAAGCATCCAGCTAAAGGGTATCAATGCCCTGCCTGAGGT[TATATATATATATA]ATCTGTACGATATTTATATTTTGAAGTAATTAAATTGCAAGTGTGGGAAAATATATGATTGCTGGTGTGCTGGCTCAGGGGGTTATTAAAATTTG	AAAGCATCCAGCTAAAGGGTATC	60.007	CAAATTTTAATAACCCCCTGAGC	60.083	149
LaES736	Unigene4653_All_1276_1	-	CAT(3*7)	ATCTTCCTCCTCTACCGCTTCTTCTTCCTCATCGTCACCTCCATCATCATCTC[CATCATCATCATCATCATCAT]CGTCATCATCATCGTCATTGTTATCGTC	ATCTTCCTCCTCTACCGCTTCTT	61.05	GACGATAACAATGACGATGATGA	59.843	102
LaES737	Unigene4760_All_1277_1	-	CAT(3*5)	ACAAGCCCTTCCTCCTCTATGTCCCCACCTCTCTCCCTTCCCTCCTCAGAGCCACATCCA[CATCATCATCATCAT]CACTTCCTCAACCCACAATCACCAGCGATCAAGAAT	ACAAGCCCTTCCTCCTCTATGT	60.497	ATTCTTGATCGCTGGTGATTGT	60.885	111
LaES738	Unigene4778_All_1279_1	-	AGG(3*6)	GCTAGGGTTAGGGTTTCAGGTCGAGGACGAAGAGGTGGTCTGTGCAGGGTTAGGGTTTCAGA[AGGAGGAGGAGGAGGAGG]ATCAGACCGAGAGCGGTGGATTTATCACGATCGGGGGCGTCAGGGTTTACACTGAAGACTGCTCCTCTCC	GCTAGGGTTAGGGTTTCAGGTC	60.36	GGAGAGGAGCAGTCTTCAGTGTA	60.067	150
LaES739	Unigene482_All_1169_1	-	CCATTT(6*4)	CACAACCAAATCTTTGACACTGAAAAGCTCTCCGCTTTGCTTGCAACACCAAGCCTCTTCCCGTCCTCATTCCCGACCAATTCCCTTGCTCTCCCA[CCATTTCCATTTCCATTTCCATTT]GTCAATGCAACTCGAAGATTAGCATCTCCAACAAC	CACAACCAAATCTTTGACACTGA	60.06	GTTGTTGGAGATGCTAATCTTCG	60.143	155
LaES740	Unigene5034_All_1280_1	GO:0045893//positive regulation of transcription, DNA-dependent	GAT(3*5)	GAGTGTTGCTCTTTGCTGTGAGTGTGGTTGAGGTTGTGGATTTTGGAGAG[GATGATGATGATGAT]GACAATGACATTTGAGTTCAGAGATGGAGGATGTTGA	GAGTGTTGCTCTTTGCTGTGAGT	61.034	TCAACATCCTCCATCTCTGAACT	60.125	102
LaES741	Unigene5101_All_1281_1	-	TC(2*6)	CAAAAAGAACCCAGATCATCAAGTTT[TCTCTCTCTCTC]TAAACCACCACTCCCAAGATCATCCATCCCCACCACATCAGTAAGCACCAAGCACAACCATGAACCCAACCACCCAAGCACCAACACCACCTCCCAACGATCAGAAATAAG	CAAAAAGAACCCAGATCATCAAG	59.987	CTTATTTCTGATCGTTGGGAGGT	60.698	149
LaES742	Unigene5107_All_1282_1	-	TCT(3*5)	GAGTCAAAGAAAGGATCAAACGACTTACATAAATTGGTGGTTTTTGCAAGAACAATCGTGTAGTCAGATAGAGTAGATAGCTGCTTTC[TCTTCTTCTTCTTCT]TCCTCCTTCCTCTTCTATAAAGAGCTTGTGCCTTTTTGATTTTGCTAGGGTTAGGGT	GAGTCAAAGAAAGGATCAAACGA	59.755	ACCCTAACCCTAGCAAAATCAAA	60.232	160
LaES743	Unigene5117_All_1283_1	-	GCA(3*5)	AAAAGCAAGAGCAATTGTAGCAGCTGCAAGTGTT[GCAGCAGCAGCAGCA]AGAAGAAGACAAGTGTTGGTTTTGCTGATGATGGTGGTGGTGATTTTTGTGGTGATGGAAAGAC	AAAAGCAAGAGCAATTGTAGCAG	60.089	GTCTTTCCATCACCACAAAAATC	59.739	113
LaES744	Unigene5123_All_1284_1	-	GAG(3*5)	CGATATTCAGAGAGGAGATGCTGAGACGGGTCGGATGGTGTTGGATCCGGATAGGAGAGGCGCACGT[GAGGAGGAGGAGGAG]GAAGGTTTCGATAAGGCATTCCGAT	CGATATTCAGAGAGGAGATGCTG	60.366	ATCGGAATGCCTTATCGAAAC	60.294	107
LaES745	Unigene513_All_1171_1	-	TG(2*6)	AGTGGTGCAAGAATGAAATCCTAGATCCAGACAAGAATGCCAAGAATAAGCATATCTTGTTTGGCCAGGCCAGGACGCATATTGCAGATTGAAGGTCTTTCCTAAGACTTTGCAT[TGTGTGTGTGTG]CGTACGTGTTGTGGTGGTAGTGTGT	AGTGGTGCAAGAATGAAATCCTA	60.014	ACACACTACCACCACAACACGTA	60.301	152
LaES746	Unigene5216_All_1285_1	-	TG(2*6)	TGAGACTAGTTGTTGCATGGGTAAAAGATTTTCAAAATGGTTCATTTTTCATATATA[TGTGTGTGTGTG]AAACATAATCCATACATTATTTACATAGTGTAGAATAATGTGAACAAAGCCGATC	TGAGACTAGTTGTTGCATGGGTA	59.685	GATCGGCTTTGTTCACATTATTC	59.862	124
LaES747	Unigene5259_All_1287_1	GO:0031425//chloroplast RNA processing;GO:0009658//chloroplast organization;GO:0045727//positive regulation of translation;GO:0045036//protein targeting to chloroplast	CCCAAA(6*4)	TTCCAATCCCTCTCCAAATTAAATTCTCGCCAACCCATCATCAAATCCCAACCCCAAACCCCAAC[CCCAAACCCAAACCCAAACCCAAA]TCCCCCATTCAAAAACTCCATATGGGTCAAC	TTCCAATCCCTCTCCAAATTAAA	60.947	GTTGACCCATATGGAGTTTTTGA	60.102	120
LaES748	Unigene5282_All_1288_1	GO:0048519//negative regulation of biological process;GO:0006355//regulation of transcription, DNA-dependent;GO:0010014//meristem initiation;GO:0009909//regulation of flower development;GO:0009887//organ morphogenesis;GO:0010051//xylem and phloem pattern formation;GO:0010073//meristem maintenance;GO:0048481//ovule development;GO:0009733//response to auxin stimulus;GO:0048439//flower morphogenesis…	CAG(3*5)	TCAGTCTATCCAAGAAAGCCAAGCTCAGAACCAAAGTCAGTCTCAATTCCTTCAGCATCAGTTGCAGCACTGCAACTCATTTAATGATGCTCAGCAGCATGAGCCCCAACAATTA[CAGCAGCAGCAGCAG]CAACGACTCCAACAATTTCAACAGCAT	TCAGTCTATCCAAGAAAGCCAAG	59.9	ATGCTGTTGAAATTGTTGGAGTC	60.407	157
LaES749	Unigene5383_All_1294_1	-	TGG(3*5)	CGTAAGATAATAGAAAGCTCTGGCATAGATTTCCGATGGCGTTGGCGACGCAGGATTCGTCGGCGTGGTCGCACTCCACGCCGCTTCGGCCGAGGGCGGCGTCA[TGGTGGTGGTGGTGG]CGCTGCAGGTCCTCGATGGCCTCCCTCAGCCTCTTCTC	CGTAAGATAATAGAAAGCTCTGGCA	60.281	GAGAAGAGGCTGAGGGAGG	59.064	157
LaES750	Unigene5416_All_1295_1	GO:0009062//fatty acid catabolic process;GO:0009737//response to abscisic acid stimulus	CCTCG(5*4)	GTAATCGGTTCCCGGAGATCTCCACCGCCGCCTCC[CCTCGCCTCGCCTCGCCTCG]CCGGGATTACAACTCATTCCGGCGAGGCGTGGGCCACGCCGCCGCCGAGACTTTTCTGCTCACTCGGCTCACTTTGATCCTCTTGAGATATCTGGG	GTAATCGGTTCCCGGAGAT	58.801	CCCAGATATCTCAAGAGGATCAA	59.563	151
LaES751	Unigene545_All_1172_1	-	ACG(3*6)	GATCAGGAACCTCTCCCTGTGCGGGATCCCCTCCCCCACCTCGTGCATCTCCCCATCCACGACCCACC[ACGACGACGACGACGACG]ACTTGTTGCGGCCAACAGAGGAGGAGAGGTTTAG	GATCAGGAACCTCTCCCTGTG	61.036	CTAAACCTCTCCTCCTCTGTTGG	60.631	120
LaES752	Unigene5472_All_1298_1	-	GAC(3*5)	ACAACAACCTCAATTGCAAATCTTAACATTCGAAT[GACGACGACGACGAC]GAGATTAAGCATCAACAACGAGAAGAGAAG	ACAACAACCTCAATTGCAAATCT	59.926	CTTCTCTTCTCGTTGTTGATGCT	60.068	80
LaES753	Unigene5509_All_1300_1	GO:0016556//mRNA modification;GO:0006364//rRNA processing;GO:0009658//chloroplast organization;GO:0006399//tRNA metabolic process;GO:0009790//embryo development	AGA(3*5)	TCGGGGAACAACAAGAAGTAGT[AGAAGAAGAAGAAGA]TAGCAAAGTGACTCTACTCTTTGAGAAGCTGAAAGATGCGGAGCGTGTGCGTATAGATAAATTGGAAAAGTTTGAGAATAAGGCA	TCGGGGAACAACAAGAAGTAGTA	60.042	TGCCTTATTCTCAAACTTTTCCA	60.115	122
LaES754	Unigene5560_All_1301_4	GO:0006486//protein glycosylation	GA(2*6)	GGGAAGTTGAAGAAGAAGAGGAAGAGGATGTAGAG[GAGAGAGAGAGA]CAGAAAGAATTGAAGAGATCGCTGCTTTTTGAGGGATTCGACCTTGGATTTCCTCATTTGGGGGAGAAATCCGAAACCCTAACCCTAAT	GGGAAGTTGAAGAAGAAGAGGAA	60.221	ATTAGGGTTAGGGTTTCGGATTT	60.293	136
LaES755	Unigene5563_All_1302_1	-	GTG(3*5)	GGACACGTAGGTGGAGTGTTCGGAGCTCGTC[GTGGTGGTGGTGGTG]GCAGAGAGTTGGGATCAGGAGAGAGAGCGATGGTGGCGGAGGATTAATGGTGGATGAGCTGAGGAAGATGAACTGTTTTG	GGACACGTAGGTGGAGTGTTC	59.489	CAAAACAGTTCATCTTCCTCAGC	60.289	126
LaES756	Unigene5660_All_1303_1	-	AAG(3*5)	TACGACAACCTTGGAAAGGAGTACTGAGGTCTAGTTTATTTAAAATGAACAAAAAATGACTCCAGATACCATAGTTGTTTATTATTGAAAGT[AAGAAGAAGAAGAAG]AAAAACTAAGCCTTAATCCCAGAATATTGGGGTT	TACGACAACCTTGGAAAGGAGTA	60.042	AACCCCAATATTCTGGGATTAAG	59.496	141
LaES757	Unigene5678_All_1304_1	-	CGG(3*6)	GTCTCGTAAGCACAAACCAGAGTCTCATCTAGATCAAGAACAATCGTGAGTTTGGGGAT[CGGCGGCGGCGGCGGCGG]TGATTCTTCCGATGGAAGAGGCTTGAACGCAGGAGAGAGGAGCGAGTGGTGGCGGATTCCGACGAAGGAGAGGAGT	GTCTCGTAAGCACAAACCAGAGT	59.867	ACTCCTCTCCTTCGTCGGAAT	61.498	153
LaES758	Unigene5710_All_1305_1	GO:0042732//D-xylose metabolic process	GTT(3*5)	ATCAAACGATTCAGGATTAGGGTTCGG[GTTGTTGTTGTTGTT]GGAGATGGAGGGGGTGGGATCGGATCCGAAAGGGGTAGAGGAGAAGCCACCTCCGAGAGTTGAGGAGGAGGTGGAGGGGGTAGTGAAATTAGGGTTAA	ATCAAACGATTCAGGATTAGGGT	60.089	TTAACCCTAATTTCACTACCCCC	59.532	140
LaES759	Unigene5728_All_1308_1	GO:0010363//regulation of plant-type hypersensitive response;GO:0009611//response to wounding;GO:0009963//positive regulation of flavonoid biosynthetic process;GO:0010200//response to chitin;GO:0006612//protein targeting to membrane;GO:0009612//response to mechanical stimulus	AG(2*6)	GACTTGCTCGTCAAGAAGATGACGCGGAACTCCTCTTGCGAGATCAAGAATGCATCTAGAAGCTTACCGGTCCA[AGAGAGAGAGAG]GATTTCGTCGGAGTTGCTGTTGAGGTCGGAGAAGAGAT	GACTTGCTCGTCAAGAAGATGAC	60.438	ATCTCTTCTCCGACCTCAACAG	59.878	124
LaES760	Unigene5758_All_1309_1	GO:0006098//pentose-phosphate shunt;GO:0016117//carotenoid biosynthetic process;GO:0043085//positive regulation of catalytic activity;GO:0019252//starch biosynthetic process;GO:0019288//isopentenyl diphosphate biosynthetic process, mevalonate-independent pathway;GO:0009902//chloroplast relocation;GO:0015979//photosynthesis;GO:0000023//maltose metabolic process;GO:0015995//chlorophyll biosynthetic…	AC(2*8)	AAAGGCCTCCTCTCTTACGTAGTAAATGAG[ACACACACACACACAC]ATAAATATGAACAATTTTTAAACAATGATATTGAACCAATAAAGAAGCATATATATAGCAGTGATGCCCGGGCAAAAATATTATTGTTACACGAAGATACATCACAGGTCACAA	AAAGGCCTCCTCTCTTACGTAGT	59.04	TTGTGACCTGTGATGTATCTTCG	60.045	160
LaES761	Unigene5826_All_1310_1	-	TTG(3*5)	AAATTTCCTTCGAAGTATCGACCCAAAAGTTTGGGATAAAGGC[TTGTTGTTGTTGTTG]TTAGCGTTGAATAATCAAATGGCACAAGAAAGCTGTAATCTTGACAAAGATGAAGCTGAGGTCCTAAAACCACCTTCTCCTTCTCATC	AAATTTCCTTCGAAGTATCGACC	59.867	GATGAGAAGGAGAAGGTGGTTTT	59.995	146
LaES762	Unigene6086_All_1312_1	GO:0006949//syncytium formation	AAT(3*5)	CAACAAAAACAAAATTCCTCCAATTTCACCTTTAATTAAAAA[AATAATAATAATAAT]CAAGAATGCACATTCCATTCTTCTTCATCT	CAACAAAAACAAAATTCCTCCAA	60.231	AGATGAAGAAGAATGGAATGTGC	59.612	87
LaES763	Unigene60_All_1158_1	-	GGA(3*5)	ACATTAAAGAGGAAGAGATGGGGCATATGAAACTCACCGGC[GGAGGAGGAGGAGGA]GAGGAGGAGGGTTTGGTAGGGTTGGAGTTGCCAAAGGGCCATGATTAGGGTTAGGGTAATGAGGGTGGCTAT	ACATTAAAGAGGAAGAGATGGGG	59.854	ATAGCCACCCTCATTACCCTAAC	59.662	128
LaES764	Unigene6381_All_1314_1	-	TTG(3*6)	AGCATGAGTGCATAAGCTATTCCTTGATCAATCGCCTTGCCCTTAAAAATCCTAGAAT[TTGTTGTTGTTGTTGTTG]CTTGCCTATGAGCTGATTGTATTAGACCAGAGAAGAAAAATGTAACAAAAAGCAGAGCACG	AGCATGAGTGCATAAGCTATTCC	59.797	CGTGCTCTGCTTTTTGTTACATT	60.685	137
LaES765	Unigene6501_All_1315_1	-	TCC(3*6)	CTAGATCCAAATCCACCAATGACCGTAT[TCCTCCTCCTCCTCCTCC]TTCTCGCGATCTCGTCCTCCTCCGCCGGCAATCAATGCGGTAACCACGCCGCTCTCGCTGGCTTCGAATCGGACCTCTTCATGGTCCAGCAC	CTAGATCCAAATCCACCAATGAC	59.717	GTGCTGGACCATGAAGAGGT	60.12	138
LaES766	Unigene6520_All_1316_1	-	TA(2*6)	TACTTGCATTCATTCAATTCCCTCATTTTATCTCAGAATGATTCATATAAGTT[TATATATATATA]CCAGCTTACGAGTGCCTGATCATAGCATGAAACTAGTCGTGGGA	TACTTGCATTCATTCAATTCCCT	59.857	TCCCACGACTAGTTTCATGCTAT	60.035	109
LaES767	Unigene6525_All_1317_1	-	TGA(3*5)	GGGCCTTCTATAATGCAGAAACTAGATCCATTCTCTGCCGCAACTGAGAGCGATTCATCAGC[TGATGATGATGATGA]ACAGCGCAATCTCGACGGAAATTTTAGCCCCTTTAGAAGAAATCG	GGGCCTTCTATAATGCAGAAACT	60.007	CGATTTCTTCTAAAGGGGCTAAA	60.095	122
LaES768	Unigene6599_All_1318_1	-	CCTCCA(6*4)	AATCAAACCCCCTTTAAACTTCACCTGCAGCGGTTCAAGCAGCAGCAAATGGGCCGATCGCCTCCTCCCCGACTTCCATTATTTCT[CCTCCACCTCCACCTCCACCTCCA]AAGCCAGCTTCTACTTCCACTGCTAGCCAA	AATCAAACCCCCTTTAAACTTCA	60.095	TTGGCTAGCAGTGGAAGTAGAAG	60.082	140
LaES769	Unigene6633_All_1319_1	-	AGC(3*5)	TACAAGATGTTCTTTCCTCCCAAAACACCAGCTCTGAAGAGGA[AGCAGCAGCAGCAGC]CATGCCTCCAACACATGTCAACAGCAGCAGGCTTCCAGGTTGGATGGTTCGCTCAGTCATGGAAAGATGATATCTATGCGC	TACAAGATGTTCTTTCCTCCCAA	59.987	GCGCATAGATATCATCTTTCCAT	59.484	139
LaES770	Unigene6797_All_1321_1	GO:0009987//cellular process;GO:0007275//multicellular organismal development	CCT(3*6)	CATTAGTTCCTCAACCTCCTCCTCCCCTTCCTACAACTTCTCCGGAGGTTACTACCGAAAACATTAATACCTCAA[CCTCCTCCTCCTCCTCCT]CTTGGGAGGTCGACGGCATCATTAGAGATCTCAT	CATTAGTTCCTCAACCTCCTCCT	60.009	ATGAGATCTCTAATGATGCCGTC	59.595	127
LaES771	Unigene6869_All_1322_1	-	AG(2*9)	AAAAATCAAGGAAATCAAAGCAATAAGATTTGGATA[AGAGAGAGAGAGAGAGAG]CAACATCAACAAAAAATGAACAAACATTAATTTATGCCTCCATCCCTCTCCCTCGTCGTTTCCTAAAAT	AAAAATCAAGGAAATCAAAGCAA	59.182	ATTTTAGGAAACGACGAGGGAG	60.807	123
LaES772	Unigene6869_All_1323_1	-	AGCGAG(6*4)	CTGACCCCAAATTAACACTTGTCGCTGCCTCGATTTTGCAAAGATCGAGGATTTGGGGAAACCCTAGA[AGCGAGAGCGAGAGCGAGAGCGAG]AGATCGCCCAACCCTATAGAGATCGATCAATCACCAACATAGAGATCACCG	CTGACCCCAAATTAACACTTGTC	59.791	CGGTGATCTCTATGTTGGTGATT	60.256	143
LaES773	Unigene6952_All_1331_1	GO:0009624//response to nematode;GO:0009269//response to desiccation;GO:0006833//water transport;GO:0006970//response to osmotic stress;GO:0080170//hydrogen peroxide transmembrane transport;GO:0009737//response to abscisic acid stimulus	TTC(3*8)	AATCCCTCTACTGCGTAATCTCCTTTTTTGGCAAAAGGA[TTCTTCTTCTTCTTCTTCTTCTTC]GACTCCATCGCCACTATCTTTCCTTCCATCAAGAAAAGCACTTA	AATCCCTCTACTGCGTAATCTCC	60.004	TAAGTGCTTTTCTTGATGGAAGG	59.78	107
LaES774	Unigene6959_All_1332_1	GO:0009987//cellular process	AAG(3*5)	TGTTGAGAAAAAGAATAAGGCC[AAGAAGAAGAAGAAG]AATGTGTCGTCGGAGTCCGCTGTGGACAGTAATGGAAAGATTGATAATGATGCTACCACTGTTAATGAAGATAATGGGGCCGAAAGTGATGATACCAAAGTTAAAAGCAAGAGCAA	TGTTGAGAAAAAGAATAAGGCCA	60.115	TTGCTCTTGCTTTTAACTTTGGT	59.502	153
LaES775	Unigene6971_All_1334_1	GO:0019288//isopentenyl diphosphate biosynthetic process, mevalonate-independent pathway	TG(2*6)	AGTTTGCGACTCTTTAGCAGATGAGTGGGCATTCCTTTCTGACTACTA[TGTGTGTGTGTG]CGCACGCGCGCGCACGTGTGCTAATATTTTCCTCTCTCTGCTTTGATACTCACCACA	AGTTTGCGACTCTTTAGCAGATG	60.089	TGTGGTGAGTATCAAAGCAGAGA	59.928	117
LaES776	Unigene7003_All_1335_1	-	AAG(3*5)	TCGGCAAAGGATAAGACTGATAAAGAAACA[AAGAAGAAGAAGAAG]TGGCAAAAGCGTAAAAGGGAGCCGAGGTTCGCCTTCCTGACGAAGAGTGAGGTCGATCACCTCGAAGACGGGTACAGAT	TCGGCAAAGGATAAGACTGATAA	60.102	ATCTGTACCCGTCTTCGAGGT	60.009	124
LaES777	Unigene7010_All_1336_1	GO:0006655//phosphatidylglycerol biosynthetic process;GO:0010103//stomatal complex morphogenesis;GO:0016226//iron-sulfur cluster assembly;GO:0019288//isopentenyl diphosphate biosynthetic process, mevalonate-independent pathway;GO:0010027//thylakoid membrane organization;GO:0010228//vegetative to reproductive phase transition of meristem;GO:0006508//proteolysis;GO:0048481//ovule development;GO:000…	AAG(3*5)	TTATTACAACGAGCAGCAACAGATTCTCTTTCTCTTTT[AAGAAGAAGAAGAAG]ACGACGAGATGCCCTCAACAGTTGCATCATCTACCCTTCTTCTTCAAGTCAAGCAAA	TTATTACAACGAGCAGCAACAGA	59.96	TTTGCTTGACTTGAAGAAGAAGG	60.042	110
LaES778	Unigene7019_All_1337_1	-	TTC(3*7)	ATTTCCTTCTCTGCCTTCCTCTTTTTCGTCGTTGCCACCGCTTCTAG[TTCTTCTTCTTCTTCTTCTTC]TAGGGTTTCGAATCACTCGAAAATTATTTAAATTTCGTTTCTTTCGACTTTTTTATTTTGGTAAAGGGGGC	ATTTCCTTCTCTGCCTTCCTCTT	61.032	GCCCCCTTTACCAAAATAAAAA	60.38	139
LaES779	Unigene7020_All_1339_1	GO:0006813//potassium ion transport	CAG(3*5)	GACGACGACGATGATGAC[CAGCAGCAGCAGCAG]CCTGTCTTCATCGATCGAGATCCCGAGATATTTTCTGTCCTATTATCCGTCCTCC	GACGACGACGATGATGACC	60.071	GGAGGACGGATAATAGGACAGAA	60.67	88
LaES780	Unigene7107_All_1342_1	GO:0008152//metabolic process	ATG(3*5)	GGGAAAACCTCTATAACAATGGGAATGACGCACACGCAGAGGAGATTGCACCAAATGATGTTTGCAGATAGAGATTATGATCGGGATA[ATGATGATGATGATG]GGGATGATGGTATTTGTCATAGAATTAAGGCGTGTGTCGAA	GGGAAAACCTCTATAACAATGGG	59.962	TTCGACACACGCCTTAATTCTAT	60.036	144
LaES781	Unigene7133_All_1343_1	-	GCA(3*5)	TCTTCTGATCGGGAAGAAGTAGAACCCT[GCAGCAGCAGCAGCA]ATGACTTCAATGATTCTTTAACCTGAAGTAAAGTGATCTTCCTATTAGAGGGTAAACTGTCTTCAGTAGTTCTATAGTCTAATAAAGTTACCATCTCGAGCAGATCTTTC	TCTTCTGATCGGGAAGAAGTAGA	59.491	GAAAGATCTGCTCGAGATGGTAA	59.87	153
LaES782	Unigene7150_All_1344_1	GO:0044765	GAG(3*6)	CAATTACCATGAGAAAGGCATT[GAGGAGGAGGAGGAGGAG]AGTGGTTGGAGGAATAGTTTGTTTGCATGAGGCTGTTTGCTCCATTATTTCTTGTGTGGGAG	CAATTACCATGAGAAAGGCATTG	60.706	CTCCCACACAAGAAATAATGGAG	59.879	102
LaES783	Unigene7151_All_1345_1	GO:0006468//protein phosphorylation	CAT(3*5)	GATACGAAGCTCGAACACAAGA[CATCATCATCATCAT]CACTAAGATCCTAATCAAAATACATGCCAATTGTTTTCTATTTATGGCATCCAATACAGATTCTGAAAATCGC	GATACGAAGCTCGAACACAAGAC	60.317	GCGATTTTCAGAATCTGTATTGG	59.983	110
LaES784	Unigene7170_All_1346_1	-	CCG(3*6)	GAGCAGCTCATCTCATCTAACTCT[CCGCCGCCGCCGCCGCCG]CCAAATTTGGCGGGAAGCTCATCGGATCTGGTGGAAGAGAACGAGAGGCTTAGGCGAGAGAACAGTAAACTTTGTAAAGAATTGGAGAAGATGAAGAGTCTCTGC	GAGCAGCTCATCTCATCTAACTCTC	60.188	GCAGAGACTCTTCATCTTCTCCA	60.146	147
LaES785	Unigene7218_All_1347_1	GO:0001510//RNA methylation;GO:0006364//rRNA processing	AGC(3*5)	AGACGATACAGATCGCCATAAAAAATCGAAGAAAGACAAGAAAAAGA[AGCAGCAGCAGCAGC]ATCAAAGGAGCGAGGAGTCAGTGGTCATCGAAGAAACCCTAACCCTAGATTCCAA	AGACGATACAGATCGCCATAAAA	60.003	TTGGAATCTAGGGTTAGGGTTTC	59.74	117
LaES786	Unigene7241_All_1348_1	GO:0009658//chloroplast organization	TCA(3*5)	TCAAATTGCTCTTCATCTTCTGATATATAATATATTGCAAAGGTGCAATATATGTTCT[TCATCATCATCATCA]AGAATATAATCAGAATTTTGGGGGGGAAAATTCAAATACCAAGTT	TCAAATTGCTCTTCATCTTCTGA	59.101	AACTTGGTATTTGAATTTTCCCC	59.516	118
LaES787	Unigene7254_All_1349_1	-	CAA(3*5)	TTTCAAATTGCTCTTCATCTTCTGATATATAATATATTGCAAAGGTGCAATATATGTTCT[TCATCATCATCATCA]AGAATATAATCAGAATTTTGGGGGGGAAAATTCAAATACCAAGTT	AGAGTTTAATAGCACGCTGATGC	59.958	GCCCTCTATATTCCGTATTGGAT	59.606	129
LaES788	Unigene7257_All_1350_1	-	CAA(3*8)	GACAGAGAGAAAGCGAAAGATCAGCCTCTTCGACGTGGTGGACGAGAACGCAATCTCATCCAAGCGGGCCAAGTTCACCACCTC[CAACAACAACAACAACAACAACAA]AGCCTTTAGTTTATCCCGTATTTTTGGAATCGGTTACATGC	GACAGAGAGAAAGCGAAAGATCA	60.144	GCATGTAACCGATTCCAAAAATA	60.089	149
LaES789	Unigene7260_All_1351_1	-	TTC(3*5)	ACCAAATTATTGCTCTCCTCCTCTTCTTTCGTCTCCTCT[TTCTTCTTCTTCTTC]TCGGCGAGCAATGGGTTGTTGCCGAGAGGTATCATATT	ACCAAATTATTGCTCTCCTCCTC	59.984	AATATGATACCTCTCGGCAACAA	59.877	92
LaES790	Unigene7266_All_1352_2	-	AG(2*6)	ATCTTGATCGCCCTAACCTTAACAA[AGAGAGAGAGAG]CCCTCGCCAAAGAACCCTAACCTCGATCTCGATCGATCGCCACAGAGAGACCTTGATCGAACGCCAGAAAGAGAGACACCCTTGGATGAT	ATCTTGATCGCCCTAACCTTAAC	59.886	ATCATCCAAGGGTGTCTCTCTTT	60.363	127
LaES791	Unigene7274_All_1353_1	GO:0000724//double-strand break repair via homologous recombination	GCG(3*5)	GCCGGAATCTAAACCTAGCCGGCGTCTCCTACCGGCGGAGGAGGTCCGGATCGGCGGTC[GCGGCGGCGGCGGCG]ATCGAGAAGGGCGCGAACAAGATCGGAGTCTTGAGCTCGAACTA	GCCGGAATCTAAACCTAGCC	60.061	TAGTTCGAGCTCAAGACTCCGAT	61.738	118
LaES792	Unigene7278_All_1354_1	GO:0006468//protein phosphorylation;GO:0035556//intracellular signal transduction;GO:0016998//cell wall macromolecule catabolic process;GO:0032491//detection of molecule of fungal origin;GO:0010200//response to chitin;GO:0009817//defense response to fungus, incompatible interaction	AAC(3*5)	AGGTAAATAGTCCTTGCTGCTGATGATGATGGCGATGCTGATGAAGATGAG[AACAACAACAACAAC]AAAACAGCTAAGTACATTTCAACAGATAATGTCATGATCGTCATCAAAGCCTTTCCCATTATAATGAGGTAGGCAATGAAGCA	AGGTAAATAGTCCTTGCTGCTGA	59.467	TGCTTCATTGCCTACCTCATTAT	60.003	149
LaES793	Unigene7308_All_1355_1	-	CTG(3*6)	CACCGGTATGTTCTCAGTATCAAAAAAGTACTGGCTGAGCCACACCGGCGTCAGGGAGGCCTTCGCCGCTCCAGACGCCTTCGCCAGCAC[CTGCTGCTGCTGCTGCTG]CGCCCGCGGAGGTGCCGCAGCAGGTGGCGGCGGAACAGGACGAACATCTTCA	CACCGGTATGTTCTCAGTATCAA	59.031	TGAAGATGTTCGTCCTGTTCC	60.104	160
LaES794	Unigene7339_All_1356_1	GO:0010363//regulation of plant-type hypersensitive response;GO:0035556//intracellular signal transduction;GO:0009867//jasmonic acid mediated signaling pathway;GO:0006612//protein targeting to membrane;GO:0009863//salicylic acid mediated signaling pathway;GO:0009738//abscisic acid mediated signaling pathway;GO:0009723//response to ethylene stimulus	TGG(3*7)	TAATGTTGTTGGATTGAGTGGTGGTTT[TGGTGGTGGTGGTGGTGGTGG]GGATTTGTGATGGGAGGTGGAAGCACAAAGGGATCATTTGGAGATAGAGGGATTTGATGCCCATGATTTTCTTTTGTA	TAATGTTGTTGGATTGAGTGGTG	59.777	TACAAAAGAAAATCATGGGCATC	60.194	126
LaES795	Unigene7389_All_1357_1	GO:0016192//vesicle-mediated transport	TGA(3*5)	TGAATCTTGAGAAGAATTCGGAGATTGGGCGAGGGGGAGACGACCACTCCACTTCTCGAAGGGCGTCCATTAGATCCCCCGCCGTCACGTTTCCCCAATCCATTGATGATAT[TGATGATGATGATGA]TCTTTAGATCGATTAAGAAATTGAGACTGGTGA	TGAATCTTGAGAAGAATTCGGAG	59.843	TCACCAGTCTCAATTTCTTAATCG	59.667	160
LaES796	Unigene7432_All_1358_2	GO:0006413//translational initiation	GAA(3*7)	GTTTGATCGATGATTATGAGGGAGTTAAT[GAAGAAGAAGAAGAAGAAGAA]GATGGAGAAGGCTTCAGCATTTTTGGTTTTTTTTTTGCTATGAGAGTGGCAAGAAGAAA	GTTTGATCGATGATTATGAGGGA	60.164	TTTCTTCTTGCCACTCTCATAGC	60.035	109
LaES797	Unigene7446_All_1359_1	GO:0045931//positive regulation of mitotic cell cycle;GO:0048364//root development;GO:0009294//DNA mediated transformation;GO:0000956//nuclear-transcribed mRNA catabolic process	TGA(3*6)	TCCCCTCATGCATTAAATATCTGCAATAAATATGCTCATGTTCTAGCTATATTTATAGCATACAATCTCTACGT[TGATGATGATGATGATGA]ACTATCACTGTCGGAACCACTGGACGAGGAACCAGAGCCACTGCTAGAGCTACT	TCCCCTCATGCATTAAATATCTG	60.175	AGTAGCTCTAGCAGTGGCTCTGG	61.565	146
LaES798	Unigene7490_All_1360_1	GO:0016192//vesicle-mediated transport	TG(2*7)	ACACCAGTCTTCATTTGTGCTCTTGAAATTGAATCAGTGCTCCAGCTTTTGCTGCTACCTAGCATAGGCTATATATTTA[TGTGTGTGTGTGTG]TCTCATTTACTACGTAAGAGAGGAGGCCTTTTGTTGTTGATTGTAGGCT	ACACCAGTCTTCATTTGTGCTCT	60.224	AGCCTACAATCAACAACAAAAGG	59.589	142
LaES799	Unigene7824_All_1362_1	-	CAG(3*5)	CTACCAGCAAATGCTTCACTTTCAGCATCAGCAGCATCATTCA[CAGCAGCAGCAGCAG]CAAAGAATGCTATACATGCAACACCAGCAG	CTACCAGCAAATGCTTCACTTTC	60.302	CTGCTGGTGTTGCATGTATAGC	60.718	88
LaES800	Unigene7866_All_1363_1	GO:0006139//nucleobase-containing compound metabolic process;GO:0016310//phosphorylation;GO:0044281//small molecule metabolic process	TCG(3*6)	GAGGACGATAGGGACGAGAAGCTCCTTC[TCGTCGTCGTCGTCGTCG]GAATCTTCGATCTCGCGGATCTGAGGAGGCGGTTGAATGCCGCCGCCGCCATTGGAGGGGGGTTTCTTGAAAAAAATTGGGGATTTCAGGGTTAGGGTTTTGATTATGGGGAAT	GAGGACGATAGGGACGAGAAG	60.219	ATTCCCCATAATCAAAACCCTAA	59.816	160
LaES801	Unigene7916_All_1364_1	-	TG(2*10)	GTTGTTTGGATGCTTGCATATTTATGAATGTATATGTGCCTCTCTTGAATAGAATATGCACATACATAATATATT[TGTGTGTGTGTGTGTGTGTG]TACGTGTAATCTTCAATTAGCTGAAAGAAAATGAGTTTTTAAGGACAATACCGAA	GTTGTTTGGATGCTTGCATATTT	60.252	TTCGGTATTGTCCTTAAAAACTCA	59.128	150
LaES802	Unigene7979_All_1365_1	GO:0006412//translation	GCA(3*5)	CGAAGGTTCAAGAGCAACTTTAGAGAAGGAGCTGAAGCTGCTCCAAGGAAGAGG[GCAGCAGCAGCAGCA]ACAAGTTAGGGTGGATGGTATGGATAATGTTATGGAATGGGGTTGAGTAC	CGAAGGTTCAAGAGCAACTTTAG	59.605	GTACTCAACCCCATTCCATAACA	59.994	119
LaES803	Unigene8082_All_1366_1	GO:0010501//RNA secondary structure unwinding;GO:0032508//DNA duplex unwinding;GO:0009651//response to salt stress;GO:0009409//response to cold;GO:0045087//innate immune response;GO:0010119//regulation of stomatal movement;GO:0007623//circadian rhythm;GO:0010228//vegetative to reproductive phase transition of meristem;GO:0009737//response to abscisic acid stimulus;GO:0006406//mRNA export from nuc…	GTG(3*7)	GTTATGGAGGTGATGGTGGTGGTGGTTACAACC[GTGGTGGTGGTGGTGGTGGTG]GATTGGTGGTGCATGAGAGCAGTGGGTGTGAATGTGGGTGTGAATATGAGGATGGGGGAGTTGAGGAGGGATTTGCGGTTGCATTGATCAAGATTTTGGT	GTTATGGAGGTGATGGTGGTG	60.104	ACCAAAATCTTGATCAATGCAAC	60.238	154
LaES804	Unigene8103_All_1368_1	-	CAG(3*7)	AGGTCGTCGATTACGATAGCAAT[CAGCAGCAGCAGCAGCAGCAG]AGGATTAAGGATTAGATCGATCAAATCGAGATTGATTGAGGTTTGTGTA	AGGTCGTCGATTACGATAGCA	59.744	TACACAAACCTCAATCAATCTCG	59.144	93
LaES805	Unigene8129_All_1369_1	-	CTC(3*6)	ATGGTTTTCTTCTCCGATCTCTCTTCAT[CTCCTCCTCCTCCTCCTC]CTAGTATCGACGATTCATCAAATTCTACCACTCCTCAATACCAATCTCA	ATGGTTTTCTTCTCCGATCTCTC	60.089	TGAGATTGGTATTGAGGAGTGGT	59.878	95
LaES806	Unigene8135_All_1370_1	GO:0006623//protein targeting to vacuole;GO:0016192//vesicle-mediated transport;GO:0009630//gravitropism	TCC(3*5)	TGATACTTCAATCTCGGTTCCTCTTCTTCTTCCTTG[TCCTCCTCCTCCTCC]TCTTCATCTTCGCTCTCTTCTTCTTCCTCTCTC	TGATACTTCAATCTCGGTTCCTC	59.607	GAGAGAGGAAGAAGAAGAGAGCG	60.395	84
LaES807	Unigene8179_All_1371_1	GO:0009651//response to salt stress	AT(2*6)	TCTCCAAATCACCACAATAGGATTAAGAACCAGTAACGAAAACTTTAATCTAAGCAAGA[ATATATATATAT]AAGATCCCTACGATGCCGGTGTCTCAGCAGCAACAGCAGGGGTCTCGCTAGAAACAGGAGGGGTCTCGCTAGAAACAGCTGGGGACTT	TCTCCAAATCACCACAATAGGAT	59.717	AAGTCCCCAGCTGTTTCTAGC	59.899	159
LaES808	Unigene8192_All_1372_1	-	AATA(4*5)	CCCAGATGGCATAAAACACTAGATCACCATGCAAATGTCTCAAATATATGTGAAGAATGCCATG[AATAAATAAATAAATAAATA]AATGTGTTATACATGAGAGGAGTAAATAAAAATATTACTCTACATAAATTGGGACTCCTATAGACTCTGAATGG	CCCAGATGGCATAAAACACTAGA	60.369	CCATTCAGAGTCTATAGGAGTCCC	59.53	158
LaES809	Unigene81_All_1159_1	GO:0006468//protein phosphorylation	CCATTG(6*4)	CCCAATGAGAGATTTAGCAACA[CCATTGCCATTGCCATTGCCATTG]AATCGCATAGTGGCCCATAAAATTTCCCCTAGTTA	CCCAATGAGAGATTTAGCAACAC	60.014	TAACTAGGGGAAATTTTATGGGC	59.63	81
LaES810	Unigene8262_All_1373_1	GO:0031348//negative regulation of defense response;GO:0009867//jasmonic acid mediated signaling pathway;GO:0035304//regulation of protein dephosphorylation;GO:0009862//systemic acquired resistance, salicylic acid mediated signaling pathway;GO:0010363//regulation of plant-type hypersensitive response;GO:0010310//regulation of hydrogen peroxide metabolic process;GO:0010207//photosystem II assembly…	CGC(3*5)	CTAACCCTAACCTCCCACCCT[CGCCGCCGCCGCCGC]CTCTGCTCCTCCTCCTCTTCCCCGATGCCGCCACCGTCGGCATCGTCGGCGTCTCTCCCGCTCTTCCCGCTCCCGCTCGTTCTCTTCCCCAGCGCGATCCTCCCCCTCCAGATCTTCGAGTTTC	CTAACCCTAACCTCCCACCC	59.685	GAAACTCGAAGATCTGGAGGG	60.197	160
LaES811	Unigene8265_All_1374_1	-	CGG(3*5)	GGAGCCACAGGATTGACGTA[CGGCGGCGGCGGCGG]ATGGCTGAGGTCCGGCGGCAGGCCCCGCCCCTTCTCCACCGCGATCTCGAACCTCATGCCCTTCACGCACTGGATCCCGTCCTCCGCGCCCGAGAAGAAGTAGTTCCGGCCCT	GGAGCCACAGGATTGACGTA	61.067	AGGGCCGGAACTACTTCTTCT	60.611	148
LaES812	Unigene8269_All_1375_1	GO:0010731//protein glutathionylation	CGA(3*5)	GATGCTTTTCCTCAAGGGTTAATAATACCCTTTGAGAAAAGGGGCAGTCACCGAGCTTTCCAGGCACGGTGGGGGATTCCTTGACGCAGACCTCAATCGGCGGCGG[CGACGACGACGACGA]TGAAGCTCTGATAGTTGATGTTGATAAAGTACGACGC	GATGCTTTTCCTCAAGGGTTAAT	59.867	GCGTCGTACTTTATCAACATCAA	59.201	158
LaES813	Unigene8291_All_1376_1	GO:0006413//translational initiation;GO:0006367//transcription initiation from RNA polymerase II promoter	TTC(3*5)	GCTTGGTCCTCTTAGTGATTTCCTTA[TTCTTCTTCTTCTTC]TGCTTGGGTTTAGATGGCGGAATGCCATGCATCTGAGCCATGGCCCTTCTCTTTGCGGTGTTGGTGGCGGGCTTCATCCCATTCTTCTGCAGATCCTTCTCG	GCTTGGTCCTCTTAGTGATTTCC	60.479	CGAGAAGGATCTGCAGAAGAAT	59.983	143
LaES814	Unigene8296_All_1377_1	GO:0044237//cellular metabolic process	CCT(3*6)	ACAACAACCCCTTTTCTCTCAA[CCTCCTCCTCCTCCTCCT]TCTCAATTGTAGGAACGACTTCGGCGTGGTAATTGAGTACCAAAGGCGGAGGAACTCTCGACACGGGTATCAGAACAGTCAAGTAAGGCTGCAAT	ACAACAACCCCTTTTCTCTCAAC	60.765	ATTGCAGCCTTACTTGACTGTTC	59.839	135
LaES815	Unigene8422_All_1378_1	-	TA(2*6)	ACCAATTGATTCAAATCCGAACCCGAATCTGAACCTGTTTCAATTAACCAAGTCAATATGTATATAAGTT[TATATATATATA]AACTTATATACATATTGACTTGGTTAATTGAAACAGGTTCAGATTCGGGTTCGGATTTGAATCAATTGGT	ACCAATTGATTCAAATCCGAAC	60.061	ACCAATTGATTCAAATCCGAAC	60.061	152
LaES816	Unigene8654_All_1380_1	GO:0006623//protein targeting to vacuole;GO:0009932//cell tip growth;GO:0016558//protein import into peroxisome matrix;GO:0006944//cellular membrane fusion;GO:0006635//fatty acid beta-oxidation;GO:0048193//Golgi vesicle transport	TCATGG(6*4)	AATCATGTTTGTGTTGATGTGGAGTCCAAGGACTTGAAATCTCATGGATGTGA[TCATGGTCATGGTCATGGTCATGG]AAATTCATCGCAAGATGGAGCCCCTTTGGGTTTGGGTCTCGGCCTTGGCCTTGGAAGAAACAATGCTCGTCACAGTT	AATCATGTTTGTGTTGATGTGGA	60.147	AACTGTGACGAGCATTGTTTCTT	60.219	154
LaES817	Unigene8656_All_1381_1	-	CGC(3*5)	ATGATGTAGATGCAGGATTTGCTGCTCTATTAGTTGACAAGTTCTTCCATTGGGGAGATTGAGACG[TGCTGCTGCTGCTGC]CACCTTGGATCAAAGACGGAGGAACACCAGCAAGCCCGCCTGGAGGAAATCTAGCAGACGT	AAGATGTCGAATCTCATCTCCG	60.599	AGTCCGGTTGAGGGGGTA	60.317	144
LaES818	Unigene8671_All_1383_1	-	TGC(3*5)	ATGATGTAGATGCAGGATTTGCTGCTCTATTAGTTGACAAGTTCTTCCATTGGGGAGATTGAGACG[TGCTGCTGCTGCTGC]CACCTTGGATCAAAGACGGAGGAACACCAGCAAGCCCGCCTGGAGGAAATCTAGCAGACGT	ATGATGTAGATGCAGGATTTGCT	60.007	ACGTCTGCTAGATTTCCTCCAG	59.907	142
LaES819	Unigene8758_All_1385_1	GO:0000373//Group II intron splicing;GO:0048316//seed development	GAT(3*6)	GAAGATACTGAGGATGAAAGCGACGAGGCTTATCTCGAAACATTCAATAGTGGTGTTGAGTTCGATAGTGACGAG[GATGATGATGATGATGAT]CATGATGATGATGTCGACTACGACAGGAATAATGATGGCAGCACTAA	GAAGATACTGAGGATGAAAGCGA	59.87	TTAGTGCTGCCATCATTATTCCT	60.003	140
LaES820	Unigene8825_All_1387_1	-	TG(2*6)	ACACCAGTTTACCAAAAGCTTCCAGAAGATGTTGGGATCTGGCAAGGTAAAACATAGAAATACACATGCTTATTGCTTTTTTTT[TGTGTGTGTGTG]GGTGTGCAGATTGCTATTTATTATTTGTACAGAGTGCAAACACAGACACA	ACACCAGTTTACCAAAAGCTTCC	60.762	TGTGTCTGTGTTTGCACTCTGTA	59.469	146
LaES821	Unigene8847_All_1388_1	-	CA(2*6)	AATTTGGTCTGTTTAGGGCAGTTCCTGGTTTGATTTATATTACACATG[CACACACACACA]AACACAAGCACACTATTTATTATTAAATAATACCCTGTGAAAGAAAAATAATATGAAAATAGTAGTCACCCTGAACGCC	AATTTGGTCTGTTTAGGGCAGTT	60.274	GGCGTTCAGGGTGACTACTATTT	60.753	139
LaES822	Unigene8902_All_1389_1	GO:0009793//embryo development ending in seed dormancy;GO:0048481//ovule development;GO:0043085//positive regulation of catalytic activity;GO:0006098//pentose-phosphate shunt;GO:0006414//translational elongation;GO:0006364//rRNA processing;GO:0009845//seed germination;GO:0010027//thylakoid membrane organization;GO:0019252//starch biosynthetic process;GO:0000023//maltose metabolic process;GO:00427…	GAG(3*6)	GAATGTTCCCAAAGAAATCAGAA[GAGGAGGAGGAGGAGGAG]CCTCGTCTTCTCAGGAGGTTCAAGCGACGGGAAGCGATGGCGGCGGTTGGCTGGCGATGGCAGCGCAGGCCACTGCAGGACGCTGACGTGGCTGCTGTTATCCTCACTCCTGCCATTTC	GAATGTTCCCAAAGAAATCAGAA	59.472	GAAATGGCAGGAGTGAGGATAAC	61.191	160
LaES823	Unigene8961_All_1390_1	-	CCG(3*6)	TAAATAAAGATTGTTTCCCGTCGCCTCTAGGAGTTCTAGT[CCGCCGCCGCCGCCGCCG]CTGAAATTAGGGTTTTTTAAAGGATTAAATTAAATGAGTCATCGTTTTGGGGAGAAGAGTTTGGTGGGCATGGTATGCTAATATGA	TAAATAAAGATTGTTTCCCGTCG	59.424	TCATATTAGCATACCATGCCCAC	60.935	144
LaES824	Unigene9004_All_1392_1	-	AAT(3*5)	TGTACTGAGGATTAGGGGACAAATGGAGTCCAAATAAACAAGTGACTAGATCAACCA[AATAATAATAATAAT]AACAATAATAATGTCATTCAATGGAAGTGTGTATGGTGGTGATGTCTG	TGTACTGAGGATTAGGGGACAAA	59.879	CAGACATCACCACCATACACACT	59.824	120
LaES825	Unigene9014_All_1393_1	GO:0032259//methylation	AG(2*6)	ACACCCACAAAAATCATACTTGCTGCTACTCACAGGAGAAGTGC[AGAGAGAGAGAG]CAGCAGAGCTTTTAGATCTCCATCCA	ACACCCACAAAAATCATACTTGC	60.163	TGGATGGAGATCTAAAAGCTCTG	59.864	82
LaES826	Unigene9032_All_1394_1	-	GT(2*6)	AGACCATCCAAGTTTGCACATGTGTATGC[GTGTGTGTGTGT]ATATACCAATTTCCAAAATAAACTTCTATAGTTGTAGGAACCTTTATAATACTCAACTCCTCTATTTTTTATTCTACTATTTCTCACATGCAGGTTAAAGTGCTATGTAAGAAGGCGAA	AGACCATCCAAGTTTGCACAT	59.468	TTCGCCTTCTTACATAGCACTTT	59.486	160
LaES827	Unigene9048_All_1395_1	GO:0006468//protein phosphorylation;GO:0006995//cellular response to nitrogen starvation	TCT(3*5)	TTAGAACGACCACGATCCATATCGTCACAAAAGCAAAAACGCTGCCAAGCAAAACCGCAA[TCTTCTTCTTCTTCT]TCCATTTCCCTTTCTTCCTCGATCCGGAACTGCTCGACGAAACCCTGAGATAGAGAACTGGTGATGCA	TTAGAACGACCACGATCCATATC	60.218	TGCATCACCAGTTCTCTATCTCA	59.89	143
LaES828	Unigene9117_All_1397_1	GO:0009825//multidimensional cell growth;GO:0000038//very long-chain fatty acid metabolic process;GO:0006655//phosphatidylglycerol biosynthetic process;GO:0042335//cuticle development;GO:0048767//root hair elongation;GO:0000271//polysaccharide biosynthetic process;GO:0009932//cell tip growth;GO:0071555//cell wall organization;GO:0009926//auxin polar transport;GO:0010143//cutin biosynthetic proces…	AGC(3*5)	TAAAACCATGACCAACAAGAAG[AGCAGCAGCAGCAGC]AAGCACACCTTCCCCTCCATCTCCTCCTGCTCTCTTTCCCAACTCAACCCCTCCCACTCCGTCGCGGCCGACCTCGACGGCACTCTCCTCGTCTCCCGCTCTTCCTTCCCATTCTTCTTCCT	TAAAACCATGACCAACAAGAAGA	58.663	AGGAAGAAGAATGGGAAGGAAG	60.069	159
LaES829	Unigene9144_All_1398_1	-	GCG(3*5)	AGGGCCCATATCTTTTACGAGAGCTCGCGGGTCTTTCAAGCATTGAAGGATC[GCGGCGGCGGCGGCG]GTGATGTTTATGATGATCGAGGAGCCTA	AGGGCCCATATCTTTTACGAGAG	61.898	TAGGCTCCTCGATCATCATAAAC	59.606	95
LaES830	Unigene9172_All_1399_1	GO:0048366//leaf development	GAG(3*5)	GTGGTAGTGGAGATTTTCCTCCTAGCA[GAGGAGGAGGAGGAG]GTGGTGGTAATGGCAATGGCGGAGATAATGAAGAAAATA	GTGGTAGTGGAGATTTTCCTCCT	59.888	TATTTTCTTCATTATCTCCGCCA	59.947	81
LaES831	Unigene9175_All_1400_1	GO:0042538//hyperosmotic salinity response;GO:0080052//response to histidine;GO:0042742//defense response to bacterium;GO:0009624//response to nematode;GO:0042939//tripeptide transport;GO:0009753//response to jasmonic acid stimulus;GO:0043201//response to leucine;GO:0009611//response to wounding;GO:0009751//response to salicylic acid stimulus;GO:0009737//response to abscisic acid stimulus;GO:0042…	AG(2*8)	GCCTATCACAAAAATCCAATCAAGAATATTTATCCGGCTATTCATCTTTGTAGCATACTATGCAAATAGACGGCAAAGCATCTAAACCTTGTATGTTATGATAAGGCTGAGGTAA[AGAGAGAGAGAGAGAG]ATGAATAGGTATCTCATGCACAAGGC	GCCTATCACAAAAATCCAATCAA	60.194	GCCTTGTGCATGAGATACCTATT	59.541	157
LaES832	Unigene9184_All_1401_1	GO:0008284//positive regulation of cell proliferation;GO:0009560//embryo sac egg cell differentiation	AAG(3*5)	GGAGAGAAGGAAGAAGAAGGAGAAGGATAAA[AAGAAGAAGAAGAAG]GATAAGAATGTGGGGAAGAAAGGGGCGGTTACGAATTCTTGGGGGAAGTATGGAATTATTAGAGAAACTGATATGTGGAATAAACGACCAGAGTTTACTGCGTGGTTAGCAG	GGAGAGAAGGAAGAAGAAGGAGA	59.608	CTGCTAACCACGCAGTAAACTCT	60.016	158
LaES833	Unigene9808_All_1402_1	-	GTT(3*5)	GTTGTAGATTCGGTTTCCATGTCCTCTTGGA[GTTGTTGTTGTTGTT]GCGAAACTGGATGTGGCGATTTGCGAAGTTGCCTCGGCTCGATTCGTCAACCATCTTCTTGTTGTTGGTGACAA	GTTGTAGATTCGGTTTCCATGTC	59.76	TTGTCACCAACAACAAGAAGATG	60.06	120
LaES834	Unigene9832_All_1403_1	-	GCG(3*5)	ACGTAGTCCATGAGCTCCTCTCCCGTCCGATCTCCCACCGTCTCCA[GCGGCGGCGGCGGCG]AGATCTTCAGCAGGACGGCTAAGGCCACCAGGAAGAAGCCCGTCGACAGGAGTAGTGGACAGAAGA	ACGTAGTCCATGAGCTCCTCTC	59.907	TCTTCTGTCCACTACTCCTGTCG	60.851	127
LaES835	Unigene9834_All_1404_1	GO:0070838//divalent metal ion transport;GO:0010200//response to chitin;GO:0030003//cellular cation homeostasis;GO:0009741//response to brassinosteroid stimulus	TTG(3*5)	GAATTGTTGGGGCTTTGTGTTATGATGGA[TTGTTGTTGTTGTTG]AGGTGAGTATTGGGTTATCAGGCCAAGGGGTTTCTGAGTCGAGGAGATCGCCAAGGCCAAAGAAAGTGAAGGAGGAGGAGA	GAATTGTTGGGGCTTTGTGTTAT	61.282	TCTCCTCCTCCTTCACTTTCTTT	59.882	125
LaES836	Unigene9873_All_1405_1	-	TCA(3*5)	GGTCCATCTACATCCACATCATCG[TCATCATCATCATCA]GATCTTCTGCAGCTTCTCCGCCCTCACCACGGGGTTCGCACGCGCGATCGCCTCCTTCCCCTCCCTCTTGAAATCGTATCCACACGT	GGTCCATCTACATCCACATCATC	60.466	ACGTGTGGATACGATTTCAAGAG	60.419	126
LaES837	Unigene9884_All_1406_1	GO:0048573//photoperiodism, flowering	TGG(3*5)	CAGTGGAGGCCTCATATCTAGTGGTGGTGGTGGAGGAGGATAGCGAACAATACCAGGGACCAACATGTGGGGCAT[TGGTGGTGGTGGTGG]ATGCCTTGGTGGTGGAGGTGGCGGCGGCGGCCGCAATGATATTGTCTTGGAACT	CAGTGGAGGCCTCATATCTAGTG	60.158	AGTTCCAAGACAATATCATTGCG	60.377	144
LaES838	Unigene9977_All_1408_1	GO:0000278//mitotic cell cycle;GO:0009630//gravitropism;GO:0006346//methylation-dependent chromatin silencing;GO:0016246//RNA interference;GO:0045492//xylan biosynthetic process;GO:0010638//positive regulation of organelle organization;GO:0006310//DNA recombination;GO:0033044//regulation of chromosome organization;GO:0009855//determination of bilateral symmetry;GO:0030261//chromosome condensation…	ATG(3*5)	TGAAAACGTTGTTAAGAGAGAACGATA[ATGATGATGATGATG]TACAAAGGTGCAGATAAAGAAATGCTCATGCATGCACTTGCAAGAAGTACGTGTTTGTGTAACTTTCCCA	TGAAAACGTTGTTAAGAGAGAACG	59.862	TGGGAAAGTTACACAAACACGTA	59.473	112
LaES839	Unigene9978_All_1409_1	-	GA(2*8)	AAGACGGGCATAGGATAAGTGAGGGTTTAGAGAGAGAAAGACGGGATGAG[GAGAGAGAGAGAGAGA]AGGCAAGAGGAGGGAGGATAGAAAGGGAAGGAGGAGAGTTG	AAGACGGGCATAGGATAAGTGAG	60.838	CAACTCTCCTCCTTCCCTTTCTA	60.234	107
