# Supplementary material for: Characterization, validation, and cross-species transferability of EST-SSR markers developed from Lycoris aurea and their application in genetic evaluation of Lycoris species
Source: BMC Plant Biol. 2020 Nov 16;20:522. doi: 10.1186/s12870-020-02727-3 (PMC7670666; doi:10.1186/s12870-020-02727-3)
Supplement: Supplementary file 5 — Additional file 5: Table S5. Correlation coefficients among fertility and loci. [file 12870_2020_2727_MOESM5_ESM.xlsx]

## Sheet: Sheet1
Correlation coefficients among fertility and loci
	Fertility	LaES36-3	LaES36-4	LaES36-5	LaES36-6	LaES36-7	LaES36-8	LaES36-9	LaES36-10	LaES36-11	LaES36-12	LaES46-1	LaES46-3	LaES46-4	LaES46-5	LaES49-1	LaES49-2	LaES49-3	LaES53-1	LaES53-2	LaES53-3	LaES53-4	LaES53-5	LaES53-6	LaES53-7	LaES53-8	LaES58-1	LaES58-2	LaES58-3	LaES58-4	LaES58-5	LaES58-6	LaES3-1	LaES3-2	LaES3-3	LaES3-4	LaES3-5	LaES3-6	LaES22-2	LaES26-1	LaES26-3	LaES26-5	LaES25-1	LaES25-2	LaES25-3	LaES25-4	LaES25-5	LaES25-6	LaES25-7
Fertility	1
LaES36-3	0.4167*	1
LaES36-4	-0.9334**	-0.4464**	1
LaES36-5	-0.4167*	-0.15	0.3084	1
LaES36-6	0.169	-0.0094	-0.1966	-0.3099	1
LaES36-7	0.3581*	0.7072**	-0.2354	-0.4028*	-0.111	1
LaES36-8	0.241	-0.241	-0.2724	-0.198	0.5189**	-0.3328	1
LaES36-9	0.2357	-0.0354	-0.2525	0.0354	0.2656	-0.2025	0.6086**	1
LaES36-10	-0.9334**	-0.3084	0.8656**	0.4464**	-0.1966	-0.3836*	-0.1299	-0.0574	1
LaES36-11	-0.7888**	-0.3287	0.7363**	0.3287	-0.0794	-0.2824	-0.1406	-0.1859	0.7363**	1
LaES36-12	0.1614	0.113	-0.1729	-0.113	0.1818	-0.1387	0.1333	0.2967	-0.1729	-0.1273	1
LaES46-1	-0.1124	-0.2697	0.1204	0.2697	0.0886	-0.3138	0.1044	0.0636	0.1204	0.0886	0.0435	1
LaES46-3	0.2988	0.0398	-0.1552	-0.2092	-0.2357	0.2889	-0.2777	-0.169	-0.3201	-0.2357	-0.1157	-0.3761*	1
LaES46-4	0.241	0.0516	-0.2724	-0.0516	0.5189**	-0.1757	0.3956*	-0.0122	-0.2724	-0.1406	0.1333	0.1044	-0.2777	1
LaES46-5	0.1614	0.3873*	-0.1729	0.1614	-0.1273	0.156	-0.15	-0.0913	-0.1729	-0.1273	0.4688**	0.0435	-0.1157	0.4167*	1
LaES49-1	0.268	0.0965	-0.2872	-0.0965	-0.2114	0.1612	-0.2491	-0.1516	-0.2872	-0.2114	-0.1038	-0.4192*	0.8970**	-0.2491	-0.1038	1
LaES49-2	-0.6086**	0.0913	0.5261**	0.4260*	-0.2486	-0.0327	-0.1021	0.1614	0.6520**	0.4801**	0.2357	0.1846	-0.4910**	-0.2357	0.2357	-0.4404**	1
LaES49-3	-0.2357	-0.3653*	0.2525	0.3653*	0.1859	-0.4431**	0.2191	0.1333	0.2525	0.1859	0.0913	0.4767**	-0.5494**	0.2191	0.0913	-0.6216**	0.2044	1
LaES53-1	0.1124	0.2697	-0.1204	0.1124	-0.0886	0.3138	-0.1044	-0.0636	-0.1204	-0.0886	-0.0435	0.0303	-0.0806	-0.1044	-0.0435	-0.0723	0.1641	0.0636	1
LaES53-2	-0.4767**	-0.3337	0.3792*	0.4688**	-0.3850*	-0.3158	-0.1149	0.0787	0.5108**	0.3761*	-0.0769	-0.1286	0.019	-0.5334**	-0.3385	0.1329	0.4134*	-0.0787	-0.2357	1
LaES53-3	0.4167*	0.0083	-0.3084	-0.5750**	0.4695**	0.0985	0.198	-0.0354	-0.4464**	-0.3287	-0.1614	0.1124	0.0398	0.3443*	-0.1614	-0.0858	-0.6847**	0.0354	-0.1124	-0.7389**	1
LaES53-4	0.1124	0.2697	-0.1204	0.1124	-0.0886	0.3138	-0.1044	-0.0636	-0.1204	-0.0886	-0.0435	0.0303	-0.0806	-0.1044	-0.0435	-0.0723	0.1641	0.0636	1.0000**	-0.2357	-0.1124	1
LaES53-5	0.2008	0.4819**	-0.2151	0.2008	-0.1584	0.3164	-0.1867	-0.1136	-0.2151	-0.1584	0.3629*	0.0542	-0.144	0.2834	0.8036**	-0.1292	0.2933	0.1136	0.5596**	-0.4212*	-0.2008	0.5596**	1
LaES53-6	-0.3365	-0.1835	0.2719	0.3135	-0.1594	-0.2136	-0.1303	0.0433	0.3985*	0.5731**	0.0296	0.1547	0.0548	-0.2646	-0.2221	0.1328	0.3630*	-0.0433	-0.1547	0.6562**	-0.5735**	-0.1547	-0.2764	1
LaES53-7	0.1614	0.113	0.0943	-0.113	-0.1273	0.156	-0.15	-0.0913	-0.1729	-0.1273	0.4688**	0.0435	0.2122	0.1333	0.4688**	-0.1038	-0.0147	0.0913	-0.0435	-0.3385	0.113	-0.0435	0.3629*	-0.2221	1
LaES53-8	0.7715**	0.0154	-0.6988**	-0.2777	0.2782	-0.0994	0.3665*	0.3055	-0.6988**	-0.6086**	0.2092	0.2081	0.0738	0.2311	-0.0448	0.0099	-0.5494**	0.0655	0.1456	-0.3678*	0.4089*	0.1456	0.0496	-0.2195	0.2092	1
LaES58-1	-0.7715**	-0.2777	0.6988**	0.4089*	-0.2782	-0.3232	-0.0956	-0.12	0.8266**	0.6086**	-0.2092	0.1456	-0.3873*	-0.3665*	-0.2092	-0.3474*	0.5494**	0.12	-0.1456	0.6179**	-0.4089*	-0.1456	-0.2603	0.3398*	-0.2092	-0.5143**	1
LaES58-2	-0.1614	-0.113	0.1729	-0.1614	0.1273	0.1387	-0.4167*	-0.2967	-0.0943	0.1273	0.0625	-0.0435	0.1157	0.15	0.0625	0.1038	0.0147	-0.0913	0.0435	-0.1846	0.1614	0.0435	0.0778	-0.0296	0.0625	-0.2092	-0.2988	1
LaES58-3	0.1614	0.113	-0.1729	0.1614	-0.1273	-0.1387	0.4167*	0.2967	0.0943	-0.1273	-0.0625	0.0435	-0.1157	-0.15	-0.0625	-0.1038	-0.0147	0.0913	-0.0435	0.1846	-0.1614	-0.0435	-0.0778	0.0296	-0.0625	0.2092	0.2988	-1.0000**	1
LaES58-4	0.1124	-0.1124	-0.1204	0.1124	-0.0886	-0.0966	-0.1044	-0.0636	-0.1204	-0.0886	-0.0435	0.0303	-0.0806	0.2901	-0.0435	-0.0723	-0.1846	0.0636	-0.0303	0.1286	-0.1124	-0.0303	-0.0542	0.1959	-0.0435	0.1456	-0.1456	0.0435	-0.0435	1
LaES58-5	0.1124	-0.1124	-0.1204	0.1124	-0.0886	-0.0966	-0.1044	-0.0636	-0.1204	-0.0886	-0.0435	0.0303	-0.0806	0.2901	-0.0435	-0.0723	-0.1846	0.0636	-0.0303	0.1286	-0.1124	-0.0303	-0.0542	0.1959	-0.0435	0.1456	-0.1456	0.0435	-0.0435	1.0000**	1
LaES58-6	0.1124	-0.1124	-0.1204	0.1124	-0.0886	-0.0966	-0.1044	-0.0636	-0.1204	-0.0886	-0.0435	0.0303	-0.0806	0.2901	-0.0435	-0.0723	-0.1846	0.0636	-0.0303	0.1286	-0.1124	-0.0303	-0.0542	0.1959	-0.0435	0.1456	-0.1456	0.0435	-0.0435	1.0000**	1.0000**	1
LaES3-1	-0.3287	-0.1502	0.3521*	0.3099	0.0794	-0.232	0.3055	0.1859	0.3521*	0.2593	0.1273	0.3419*	-0.7183**	0.3055	0.1273	-0.8155**	0.5401**	0.4914**	0.0886	0.0806	-0.1502	0.0886	0.1584	0.0129	0.1273	-0.1304	0.4260*	-0.1273	0.1273	0.0886	0.0886	0.0886	1
LaES3-2	0.4167*	0.5750**	-0.4464**	-0.15	-0.169	0.5550**	-0.3873*	-0.2357	-0.4464**	-0.3287	0.113	-0.2697	0.3785*	-0.0947	0.3873*	0.4610**	-0.1674	-0.3653*	0.2697	-0.3337	0.0083	0.2697	0.4819**	-0.1835	0.113	0.0154	-0.5401**	0.1614	-0.1614	-0.1124	-0.1124	-0.1124	-0.6292**	1
LaES3-3	0.268	-0.268	-0.2872	-0.2787	0.4047*	-0.2303	0.6920**	0.3639*	-0.2872	-0.2114	-0.1038	0.0723	-0.1922	0.5038**	-0.1038	-0.1724	-0.274	0.1516	-0.0723	-0.3884*	0.4610**	-0.0723	-0.1292	-0.3689*	-0.1038	0.3474*	-0.3474*	0.1038	-0.1038	-0.0723	-0.0723	-0.0723	0.2114	-0.268	1
LaES3-4	0.4167*	0.2917	-0.4464**	-0.15	0.3099	0.2506	0.3443*	0.165	-0.4464**	-0.3287	0.113	0.1124	-0.2988	0.4906**	0.3873*	-0.268	-0.038	0.2357	0.2697	-0.6039**	0.2917	0.2697	0.4819**	-0.4435**	0.113	0.2777	-0.5401**	0.1614	-0.1614	-0.1124	-0.1124	-0.1124	0.169	0.2917	0.6433**	1
LaES3-5	0.268	0.0965	-0.2872	-0.0965	-0.2114	0.1612	-0.2491	-0.1516	-0.2872	-0.2114	-0.1038	-0.4192*	0.8970**	-0.2491	-0.1038	1.0000**	-0.4404**	-0.6216**	-0.0723	0.1329	-0.0858	-0.0723	-0.1292	0.1328	-0.1038	0.0099	-0.3474*	0.1038	-0.1038	-0.0723	-0.0723	-0.0723	-0.8155**	0.4610**	-0.1724	-0.268	1
LaES3-6	0.268	-0.268	-0.2872	-0.2787	0.4047*	-0.2303	0.6920**	0.3639*	-0.2872	-0.2114	-0.1038	0.0723	-0.1922	0.5038**	-0.1038	-0.1724	-0.274	0.1516	-0.0723	-0.3884*	0.4610**	-0.0723	-0.1292	-0.3689*	-0.1038	0.3474*	-0.3474*	0.1038	-0.1038	-0.0723	-0.0723	-0.0723	0.2114	-0.268	1.0000**	0.6433**	-0.1724	1
LaES22-2	0.3653*	0.2357	-0.3329	-0.2357	0.1859	0.2025	0.2191	0.1333	-0.3329	0.1859	0.0913	-0.0636	0.169	0.0122	0.0913	0.1516	-0.1614	-0.1333	0.0636	-0.2697	0.2357	0.0636	0.1136	0.1406	0.0913	0.251	-0.251	-0.0913	0.0913	-0.4767**	-0.4767**	-0.4767**	-0.1859	0.2357	0.1516	0.2357	0.1516	0.1516	1
LaES26-1	0.1614	0.113	-0.1729	0.1614	-0.1273	-0.1387	0.4167*	0.2967	0.0943	-0.1273	-0.0625	0.0435	-0.1157	-0.15	-0.0625	-0.1038	-0.0147	0.0913	-0.0435	0.1846	-0.1614	-0.0435	-0.0778	0.0296	-0.0625	0.2092	0.2988	-1.0000**	1.0000**	-0.0435	-0.0435	-0.0435	0.1273	-0.1614	-0.1038	-0.1614	-0.1038	-0.1038	0.0913	1
LaES26-3	0.1614	0.113	-0.1729	0.1614	-0.1273	-0.1387	0.4167*	0.2967	0.0943	-0.1273	-0.0625	0.0435	-0.1157	-0.15	-0.0625	-0.1038	-0.0147	0.0913	-0.0435	0.1846	-0.1614	-0.0435	-0.0778	0.0296	-0.0625	0.2092	0.2988	-1.0000**	1.0000**	-0.0435	-0.0435	-0.0435	0.1273	-0.1614	-0.1038	-0.1614	-0.1038	-0.1038	0.0913	1.0000**	1
LaES26-5	-0.2206	-0.038	0.2741	-0.0913	0.4801**	-0.0327	0.0314	-0.0215	0.1482	0.4801**	0.2357	0.1846	-0.3364	0.165	-0.0147	-0.4404**	0.1736	0.2044	0.1641	-0.2031	0.2206	0.1641	0.0855	0.1257	0.2357	0.0493	0.1902	0.2652	-0.2652	-0.1846	-0.1846	-0.1846	0.3943*	-0.2967	0.0587	0.0913	-0.4404**	0.0587	0.3873*	-0.2652	-0.2652	1
LaES25-1	-0.1124	0.1124	0.1204	-0.1124	0.0886	0.0966	-0.2901	0.0636	0.1204	0.0886	0.0435	-0.0303	0.0806	0.1044	0.0435	0.0723	0.1846	-0.0636	0.0303	-0.1286	0.1124	0.0303	0.0542	0.1547	0.0435	-0.1456	-0.2081	0.6963**	-0.6963**	0.0303	0.0303	0.0303	-0.0886	0.1124	0.0723	0.1124	0.0723	0.0723	-0.0636	-0.6963**	-0.6963**	0.1846	1
LaES25-2	0.1614	0.113	-0.1729	0.1614	-0.1273	-0.1387	0.4167*	0.2967	0.0943	-0.1273	-0.0625	0.0435	-0.1157	-0.15	-0.0625	-0.1038	-0.0147	0.0913	-0.0435	0.1846	-0.1614	-0.0435	-0.0778	0.0296	-0.0625	0.2092	0.2988	-1.0000**	1.0000**	-0.0435	-0.0435	-0.0435	0.1273	-0.1614	-0.1038	-0.1614	-0.1038	-0.1038	0.0913	1.0000**	1.0000**	-0.2652	-0.6963**	1
LaES25-3	0.1614	-0.1614	-0.1729	-0.113	0.1818	-0.1387	0.4167*	0.6847**	-0.1729	-0.1273	0.4688**	0.0435	-0.1157	-0.15	-0.0625	-0.1038	0.2357	0.0913	-0.0435	0.1846	-0.1614	-0.0435	-0.0778	0.0296	-0.0625	0.2092	-0.2092	0.0625	-0.0625	-0.0435	-0.0435	-0.0435	0.1273	-0.1614	0.2491	0.113	-0.1038	0.2491	0.0913	-0.0625	-0.0625	-0.0147	0.0435	-0.0625	1
LaES25-4	-0.7265**	-0.4435**	0.7783**	0.3135	-0.1594	-0.3532*	-0.1303	0.0433	0.6517**	0.5731**	0.2814	0.1547	-0.2559	-0.2646	0.0296	-0.3689*	0.6004**	0.3244	-0.1547	0.4083*	-0.3135	-0.1547	-0.0676	0.1649	0.2814	-0.4602**	0.5806**	0.2221	-0.2221	-0.1547	-0.1547	-0.1547	0.4524**	-0.4435**	-0.2017	-0.3135	-0.3689*	-0.2017	-0.2271	-0.2221	-0.2221	0.3630*	0.1547	-0.2221	0.2814	1
LaES25-5	0.4767**	0.0636	-0.5108**	-0.1986	0.2328	0.0256	0.1149	-0.0787	-0.5108**	-0.3761*	-0.1846	-0.2357	0.4653**	0.3939*	-0.1846	0.5622**	-0.6600**	-0.3034	0.2357	-0.3561*	0.3337	0.2357	-0.0128	-0.1604	-0.1846	0.3678*	-0.6179**	0.1846	-0.1846	0.2357	0.2357	0.2357	-0.3850*	0.1986	0.3884*	0.1986	0.5622**	0.3884*	0.0787	-0.1846	-0.1846	-0.1668	0.1286	-0.1846	-0.1846	-0.6562**	1
LaES25-6	0.2988	-0.1295	-0.3201	-0.5478**	0.5275**	-0.0749	0.4218*	0.3099	-0.3201	-0.2357	0.2122	0.0806	-0.2143	0.072	-0.1157	-0.1922	-0.1818	0.169	-0.0806	-0.3039	0.3785*	-0.0806	-0.144	-0.2559	-0.1157	0.3873*	-0.3873*	0.1157	-0.1157	-0.0806	-0.0806	-0.0806	-0.1459	0.0398	0.4613**	0.3785*	-0.1922	0.4613**	0.169	-0.1157	-0.1157	0.1273	0.0806	-0.1157	0.5401**	-0.1005	-0.019	1
LaES25-7	0.4167*	0.4333*	-0.4464**	-0.0083	-0.169	0.5550**	-0.3873*	-0.2357	-0.4464**	-0.3287	-0.1614	-0.2697	0.5478**	-0.0947	0.113	0.6433**	-0.2967	-0.3653*	0.2697	-0.0636	-0.1333	0.2697	0.2544	0.0765	-0.1614	0.0154	-0.5401**	0.1614	-0.1614	0.2697	0.2697	0.2697	-0.6292**	0.7167**	-0.268	0.15	0.6433**	-0.268	0.0354	-0.1614	-0.1614	-0.4260*	0.1124	-0.1614	-0.1614	-0.5735**	0.4688**	-0.1295	1
LaES25-8	-0.7171**	-0.2988	0.6694**	0.2988	-0.0449	-0.2568	-0.1029	-0.169	0.6694**	0.9091**	-0.1157	0.0806	-0.2143	-0.1029	-0.1157	-0.1922	0.4364**	0.169	-0.0806	0.3419*	-0.2988	-0.0806	-0.144	0.5210**	-0.1157	-0.5533**	0.5533**	0.1157	-0.1157	-0.0806	-0.0806	-0.0806	0.2357	-0.2988	-0.1922	-0.2988	-0.1922	-0.1922	0.169	-0.1157	-0.1157	0.4364**	0.0806	-0.1157	-0.1157	0.5210**	-0.3419*	-0.2143	-0.2988
LaES25-9	0.1124	-0.1124	-0.1204	0.1124	-0.0886	-0.0966	0.2901	0.4767**	-0.1204	-0.0886	-0.0435	0.0303	-0.0806	-0.1044	-0.0435	-0.0723	0.1641	0.0636	-0.0303	0.1286	-0.1124	-0.0303	-0.0542	-0.1547	-0.0435	0.1456	-0.1456	0.0435	-0.0435	-0.0303	-0.0303	-0.0303	0.0886	-0.1124	0.4192*	0.2697	-0.0723	0.4192*	0.0636	-0.0435	-0.0435	-0.1846	0.0303	-0.0435	0.6963**	0.1959	-0.1286	0.3761*	-0.1124
LaES25-10	0.1124	-0.1124	-0.1204	0.1124	-0.0886	-0.0966	0.2901	0.4767**	-0.1204	-0.0886	-0.0435	0.0303	-0.0806	-0.1044	-0.0435	-0.0723	0.1641	0.0636	-0.0303	0.1286	-0.1124	-0.0303	-0.0542	-0.1547	-0.0435	0.1456	-0.1456	0.0435	-0.0435	-0.0303	-0.0303	-0.0303	0.0886	-0.1124	0.4192*	0.2697	-0.0723	0.4192*	0.0636	-0.0435	-0.0435	-0.1846	0.0303	-0.0435	0.6963**	0.1959	-0.1286	0.3761*	-0.1124
LaES34-2	-0.0715	0.0715	-0.0155	-0.0715	0.3761*	-0.0256	0.3036	0.2697	0.1161	0.3761*	-0.0769	-0.1286	-0.3039	0.0246	-0.3385	-0.2147	0.0435	-0.0787	0.1286	0.0985	0.0715	0.1286	-0.2042	0.1604	-0.3385	0.0074	0.2428	-0.1846	0.1846	0.1286	0.1286	0.1286	0.2328	-0.3337	0.1329	-0.0636	-0.2147	0.1329	0.3034	0.1846	0.1846	0.5367**	-0.1286	0.1846	0.1846	0.0365	0.0303	0.1804	-0.1986
LaES34-3	-0.2206	-0.1674	0.1482	-0.0913	0.1886	-0.1716	0.4321*	0.1614	0.2741	0.4801**	-0.2652	-0.1641	-0.1818	0.0314	-0.2652	-0.1077	-0.0625	0.0215	-0.1846	0.0435	0.2206	-0.1846	-0.33	0.007	-0.2652	-0.1902	0.3099	-0.2357	0.2357	-0.1846	-0.1846	-0.1846	0.1029	-0.2967	0.3915*	0.0913	-0.1077	0.3915*	0.3873*	0.2357	0.2357	0.2917	-0.1641	0.2357	-0.0147	0.1257	-0.0435	0.1273	-0.2967
LaES34-4	-0.4819**	-0.2008	0.4498**	0.2008	-0.1584	-0.1726	-0.1867	-0.1136	0.4498**	-0.1584	-0.0778	0.0542	-0.144	-0.1867	-0.0778	-0.1292	0.2933	0.1136	-0.0542	0.2298	-0.2008	-0.0542	-0.0968	-0.2764	-0.0778	-0.3718*	0.3718*	0.0778	-0.0778	-0.0542	-0.0542	-0.0542	0.1584	-0.2008	-0.1292	-0.2008	-0.1292	-0.1292	-0.8519**	-0.0778	-0.0778	-0.33	0.0542	-0.0778	-0.0778	0.3501*	-0.2298	-0.144	-0.2008
LaES34-5	0.1124	0.2697	-0.1204	-0.2697	-0.0886	0.3138	-0.1044	-0.0636	-0.1204	-0.0886	-0.0435	0.0303	-0.0806	-0.1044	-0.0435	-0.0723	0.1641	-0.4767**	-0.0303	0.1286	-0.1124	-0.0303	-0.0542	0.1959	-0.0435	0.1456	0.2081	0.0435	-0.0435	-0.0303	-0.0303	-0.0303	0.0886	-0.1124	-0.0723	-0.1124	-0.0723	-0.0723	0.0636	-0.0435	-0.0435	0.1641	0.0303	-0.0435	-0.0435	-0.1547	-0.1286	-0.0806	-0.1124
LaES31-1	-0.2787	-0.0858	0.2454	0.0858	-0.006	-0.2303	0.1273	0.3639*	0.4229*	-0.2114	0.2491	0.0723	-0.1922	-0.2491	-0.1038	-0.1724	0.3915*	0.1516	-0.0723	0.3067	-0.268	-0.0723	-0.1292	-0.0344	-0.1038	-0.1588	0.3276	-0.2491	0.2491	-0.0723	-0.0723	-0.0723	0.2114	-0.268	-0.1724	-0.268	-0.1724	-0.1724	-0.6216**	0.2491	0.2491	-0.274	0.0723	0.2491	0.2491	0.3001	-0.3067	0.0256	-0.268
LaES31-3	-0.1502	-0.0094	0.1143	0.3287	-0.0794	-0.2824	0.0242	0.0398	0.2698	-0.2593	-0.1273	0.0886	-0.2357	-0.1406	-0.1273	-0.2114	0.0429	0.1859	-0.0886	0.2238	-0.0094	-0.0886	-0.1584	-0.3059	-0.1273	-0.0174	0.4608**	-0.4910**	0.4910**	-0.0886	-0.0886	-0.0886	0.2593	-0.3287	-0.2114	-0.3287	-0.2114	-0.2114	-0.4914**	0.4910**	0.4910**	-0.2486	-0.3419*	0.4910**	-0.1273	0.1336	-0.2238	-0.2357	-0.3287
LaES31-4	-0.5550**	-0.2059	0.5057**	0.3581*	-0.111	-0.1442	-0.1757	-0.2025	0.5057**	0.7464**	-0.1387	0.0966	-0.0749	-0.1757	-0.1387	-0.0345	0.3841*	0.2025	0.3138	0.2646	-0.3581*	0.3138	0.0719	0.4846**	-0.1387	-0.3812*	0.3812*	0.1387	-0.1387	-0.0966	-0.0966	-0.0966	0.111	-0.2059	-0.2303	-0.2059	-0.0345	-0.2303	0.2025	-0.1387	-0.1387	0.3841*	0.0966	-0.1387	-0.1387	0.3450*	-0.1195	-0.2568	-0.0537
LaES31-5	-0.3653*	-0.2357	0.3329	0.0354	0.0398	-0.2025	-0.0122	0.15	0.3329	-0.1859	0.2967	0.0636	-0.169	-0.2191	-0.0913	-0.1516	0.3443*	0.1333	-0.0636	0.2697	-0.2357	-0.0636	-0.1136	-0.1406	-0.0913	-0.251	0.251	0.0913	-0.0913	-0.0636	-0.0636	-0.0636	0.1859	-0.2357	-0.1516	-0.2357	-0.1516	-0.1516	-0.7167**	-0.0913	-0.0913	-0.2044	0.0636	-0.0913	0.2967	0.4110*	-0.2697	0.0704	-0.2357
LaES31-6	0.3750*	0.0234	-0.2854	-0.0234	0.0484	-0.0084	0.0767	0.2762	-0.4147*	-0.2509	0.3177	-0.2212	0.4296*	0.2138	0.3177	0.3569*	-0.2282	-0.0884	-0.137	-0.1788	0.0234	-0.137	0.182	-0.0896	0.3177	0.2894	-0.5353**	0.1967	-0.1967	-0.137	-0.137	-0.137	-0.1981	0.1563	0.186	0.1563	0.3569*	0.186	0.2873	-0.1967	-0.1967	-0.107	0.137	-0.1967	0.3177	-0.0896	0.3054	-0.0467	0.1563
LaES31-7	0.2357	0.3653*	-0.2525	0.2357	-0.1859	0.2279	-0.0122	0.15	-0.0574	-0.1859	-0.0913	0.0636	-0.169	-0.0122	-0.0913	-0.1516	0.1614	0.1333	0.4767**	0.0787	-0.2357	0.4767**	0.2083	0.2271	-0.0913	0.12	-0.12	-0.2967	0.2967	0.4767**	0.4767**	0.4767**	0.1859	0.165	-0.1516	0.165	-0.1516	-0.1516	-0.15	0.2967	0.2967	-0.2044	0.0636	0.2967	-0.0913	-0.3244	0.1124	-0.169	0.3653*
LaES31-8	0.1094	0.0234	-0.156	-0.1563	0.1981	-0.0084	0.2138	0.0884	-0.156	0.0484	-0.1967	-0.2212	-0.0467	0.4882**	0.0605	0.0151	-0.2282	-0.0884	-0.137	-0.3054	0.2891	-0.137	-0.0314	-0.2115	-0.1967	-0.0796	-0.2894	0.1967	-0.1967	0.2212	0.2212	0.2212	0.1013	-0.1094	0.5277**	0.2891	0.0151	0.5277**	0.0994	-0.1967	-0.1967	0.0143	0.137	-0.1967	0.0605	-0.2115	0.4321*	0.1121	0.0234
LaES31-9	0.2066	0.0636	-0.2476	-0.0636	0.2328	-0.1195	0.3939*	0.4944**	-0.1161	-0.0716	0.0769	-0.2357	-0.019	0.2544	0.0769	0.0409	-0.0435	0.0787	-0.1286	-0.0985	0.0636	-0.1286	-0.0128	-0.0365	-0.1846	0.1177	-0.2428	-0.0769	0.0769	-0.1286	-0.1286	-0.1286	0.0716	-0.2066	0.3884*	0.1986	0.0409	0.3884*	0.2697	0.0769	0.0769	-0.0435	0.1286	0.0769	0.3385	-0.1604	0.2273	0.1425	-0.0715
LaES13-1	0.0715	-0.0715	-0.1161	0.3417*	-0.2238	-0.1195	0.1149	0.3034	0.0155	-0.3761*	0.0769	0.1286	0.1425	-0.3036	0.0769	0.2147	0.2031	0.0787	-0.1286	0.4167*	-0.4767**	-0.1286	-0.0128	0.0875	-0.1846	-0.0074	0.0074	-0.3385	0.3385	-0.1286	-0.1286	-0.1286	-0.0806	0.0636	-0.1329	-0.0715	0.2147	-0.1329	-0.3034	0.3385	0.3385	-0.6600**	-0.2357	0.3385	0.3385	-0.0365	-0.1591	-0.019	0.1986
LaES13-2	-0.7265**	-0.0535	0.6517**	0.4435**	-0.3059	-0.0739	-0.3988*	-0.3244	0.6517**	0.5731**	0.0296	0.1547	-0.4113*	0.0039	0.2814	-0.3689*	0.7190**	0.1406	-0.1547	0.4083*	-0.5735**	-0.1547	0.1413	0.4035*	0.0296	-0.7009**	0.5806**	0.2221	-0.2221	0.1959	0.1959	0.1959	0.4524**	-0.1835	-0.3689*	-0.1835	-0.3689*	-0.3689*	-0.4110*	-0.2221	-0.2221	0.1257	0.1547	-0.2221	-0.2221	0.5228**	-0.5323**	-0.4113*	-0.1835
LaES13-3	-0.5195**	-0.4464**	0.4625**	0.0325	0.2698	-0.3836*	0.2976	-0.0574	0.4625**	0.7363**	-0.1729	0.1204	-0.3201	0.2976	-0.1729	-0.2872	0.1482	0.2525	-0.1204	-0.0155	0.1055	-0.1204	-0.2151	0.2719	-0.1729	-0.3156	0.3156	0.1729	-0.1729	-0.1204	-0.1204	-0.1204	0.3521*	-0.4464**	0.4229*	0.1055	-0.2872	0.4229*	0.2525	-0.1729	-0.1729	0.5261**	0.1204	-0.1729	-0.1729	0.2719	0.0155	0.0097	-0.4464**
LaES13-4	-0.5750**	-0.1333	0.5195**	0.1333	-0.169	-0.0537	-0.241	-0.2357	0.5195**	0.7888**	-0.1614	-0.2697	0.0398	-0.241	-0.1614	0.0965	0.2206	-0.165	-0.1124	0.3417*	-0.1333	-0.1124	-0.2008	0.3365	-0.1614	-0.6404**	0.5092**	0.1614	-0.1614	-0.1124	-0.1124	-0.1124	0.0094	-0.1333	-0.268	-0.4167*	0.0965	-0.268	0.2357	-0.1614	-0.1614	0.3499*	0.1124	-0.1614	-0.1614	0.4665**	-0.2066	-0.2988	-0.1333
LaES13-5	0.2357	0.3653*	-0.2525	-0.165	-0.1859	0.4431**	-0.2191	-0.1333	-0.2525	-0.1859	-0.0913	-0.4767**	0.3099	-0.2191	-0.0913	0.3639*	-0.2044	-0.4333*	0.4767**	-0.1124	0.165	0.4767**	0.2083	-0.3244	-0.0913	-0.0655	-0.12	0.0913	-0.0913	-0.0636	-0.0636	-0.0636	-0.2656	0.3653*	-0.1516	-0.0354	0.3639*	-0.1516	0.1333	-0.0913	-0.0913	-0.0215	0.0636	-0.0913	-0.0913	-0.1406	0.3034	-0.169	0.3653*
LaES13-7	-0.3653*	-0.2357	0.3329	0.0354	0.0398	-0.2025	-0.0122	0.15	0.3329	-0.1859	0.2967	0.0636	-0.169	-0.2191	-0.0913	-0.1516	0.3443*	0.1333	-0.0636	0.2697	-0.2357	-0.0636	-0.1136	-0.1406	-0.0913	-0.251	0.251	0.0913	-0.0913	-0.0636	-0.0636	-0.0636	0.1859	-0.2357	-0.1516	-0.2357	-0.1516	-0.1516	-0.7167**	-0.0913	-0.0913	-0.2044	0.0636	-0.0913	0.2967	0.4110*	-0.2697	0.0704	-0.2357
LaES13-8	0.2357	0.165	-0.2525	0.0354	0.0398	0.0127	0.1947	0.15	-0.2525	-0.1859	0.6847**	0.0636	-0.169	-0.0122	0.2967	-0.1516	0.1614	0.1333	-0.0636	0.0787	-0.2357	-0.0636	0.2083	0.0433	0.2967	0.12	-0.12	-0.2967	0.2967	-0.0636	-0.0636	-0.0636	0.1859	0.165	-0.1516	0.165	-0.1516	-0.1516	0.1333	0.2967	0.2967	-0.0215	-0.4767**	0.2967	0.2967	0.0433	-0.2697	0.0704	-0.0354
LaES13-9	0.2008	0.0268	-0.2151	0.2008	-0.1584	0.0719	0.0484	-0.1136	-0.2151	-0.1584	-0.0778	0.0542	-0.144	-0.1867	-0.0778	-0.1292	-0.1222	0.1136	-0.0542	0.2298	0.0268	-0.0542	-0.0968	-0.0676	-0.0778	0.0496	0.1611	-0.3629*	0.3629*	-0.0542	-0.0542	-0.0542	0.1584	0.0268	-0.1292	0.0268	-0.1292	-0.1292	0.1136	0.3629*	0.3629*	-0.1222	-0.5596**	0.3629*	-0.0778	-0.0676	-0.2298	-0.144	0.0268
LaES20-1	-0.5750**	-0.1333	0.5195**	0.275	-0.0094	-0.2059	0.0516	-0.0354	0.6574**	0.7888**	-0.1614	0.1124	-0.2988	-0.241	-0.1614	-0.268	0.3499*	0.2357	-0.1124	0.3417*	-0.275	-0.1124	-0.2008	0.4665**	-0.1614	-0.3780*	0.6404**	-0.3873*	0.3873*	-0.1124	-0.1124	-0.1124	0.169	-0.275	-0.268	-0.275	-0.268	-0.268	0.2357	0.3873*	0.3873*	0.3499*	-0.2697	0.3873*	-0.1614	0.3365	-0.4767**	-0.1295	-0.275
LaES20-2	-0.4219*	-0.1094	0.3615*	0.3750*	-0.2509	-0.0084	-0.3349	-0.2873	0.3615*	0.6472**	-0.1967	0.137	0.1121	-0.3349	-0.1967	0.186	0.3780*	-0.0884	0.2212	0.4544**	-0.5079**	0.2212	-0.0314	0.7636**	-0.1967	-0.3255	0.3255	0.1967	-0.1967	-0.137	-0.137	-0.137	-0.0484	0.0234	-0.3267	-0.2422	0.186	-0.3267	0.2873	-0.1967	-0.1967	0.2568	0.137	-0.1967	-0.1967	0.1542	-0.0745	-0.3642*	0.1563
LaES20-3	-0.2092	0.0398	0.1746	-0.0398	-0.2357	0.107	-0.2777	-0.169	0.1746	-0.2357	-0.1157	-0.3761*	0.1905	-0.1029	-0.1157	0.2435	-0.0273	-0.3099	-0.0806	0.1804	-0.1295	-0.0806	-0.144	-0.2559	-0.1157	-0.3965*	0.083	0.1157	-0.1157	0.3761*	0.3761*	0.3761*	-0.1459	0.0398	-0.1922	-0.2988	0.2435	-0.1922	-0.7888**	-0.1157	-0.1157	-0.4910**	0.0806	-0.1157	-0.1157	0.0548	0.1425	-0.2143	0.2092
LaES20-4	0.0325	-0.3084	-0.0751	-0.1055	0.4253*	-0.3836*	0.5826**	0.3329	-0.0751	-0.3521*	0.0943	0.1204	-0.3201	0.2976	-0.1729	-0.2872	-0.1037	0.2525	-0.1204	-0.147	0.2435	-0.1204	-0.2151	-0.4879**	-0.1729	0.1954	-0.0676	-0.0943	0.0943	-0.1204	-0.1204	-0.1204	0.3521*	-0.4464**	0.6004**	0.2435	-0.2872	0.6004**	-0.3329	0.0943	0.0943	-0.1037	-0.2517	0.0943	0.3615*	0.0186	0.147	0.3395*	-0.4464**
LaES20-5	0.2582	0.3873*	-0.3143	-0.5164**	0.3637*	0.2774	0.0667	0	-0.3143	-0.5092**	0.25	-0.1741	-0.1543	0.3333	0.25	-0.083	-0.1179	-0.1826	0.1741	-0.6155**	0.3873*	0.1741	0.3111	-0.6516**	0	0.1195	-0.3586*	0.25	-0.25	-0.1741	-0.1741	-0.1741	-0.0727	0.2582	0.2491	0.3873*	-0.083	0.2491	-0.1826	-0.25	-0.25	0	0.1741	-0.25	0	-0.2962	0.2462	0.3086	0
LaES20-6	0.5735**	0.0765	-0.4879**	-0.3365	0.1336	0.2054	0.2725	0.2271	-0.4879**	-0.4524**	0.0296	0.1547	0.2102	0.0039	-0.2221	0.1328	-0.2304	-0.0433	0.1959	-0.0875	0.0765	0.1959	-0.0676	0.1649	0.0296	0.6230**	-0.5027**	-0.0296	0.0296	0.1959	0.1959	0.1959	-0.1336	0.0765	0.3001	0.3365	0.1328	0.3001	0.1406	0.0296	0.0296	-0.1117	0.1547	0.0296	0.2814	-0.4316*	0.3354	0.3656*	0.3365
LaES20-7	0.2008	0.4819**	-0.2151	-0.2544	0.0981	0.5608**	-0.1867	-0.1136	-0.2151	-0.1584	-0.0778	0.0542	-0.144	0.0484	0.3629*	-0.1292	0.0855	-0.2083	-0.0542	-0.2042	0.0268	-0.0542	0.2688	-0.0676	-0.0778	0.0496	-0.0496	0.0778	-0.0778	-0.0542	-0.0542	-0.0542	-0.0981	0.2544	-0.1292	0.2544	-0.1292	-0.1292	0.1136	-0.0778	-0.0778	0.0855	0.0542	-0.0778	-0.0778	-0.2764	-0.2298	0.128	0.2544
LaES20-8	0.2008	0.4819**	-0.2151	-0.2544	-0.1584	0.5608**	-0.1867	-0.1136	-0.2151	-0.1584	-0.0778	-0.5596**	0.4000*	-0.1867	-0.0778	0.4564**	-0.1222	-0.5301**	0.5596**	-0.2042	0.0268	0.5596**	0.2688	-0.2764	-0.0778	-0.1611	-0.2603	0.0778	-0.0778	-0.0542	-0.0542	-0.0542	-0.3545*	0.4819**	-0.1292	0.0268	0.4564**	-0.1292	0.1136	-0.0778	-0.0778	-0.1222	0.0542	-0.0778	-0.0778	-0.2764	0.4212*	-0.144	0.4819**
LaES20-9	0.1124	-0.1124	-0.1204	0.1124	-0.0886	-0.0966	-0.1044	-0.0636	-0.1204	-0.0886	-0.0435	0.0303	-0.0806	0.2901	-0.0435	-0.0723	-0.1846	0.0636	-0.0303	0.1286	-0.1124	-0.0303	-0.0542	0.1959	-0.0435	0.1456	-0.1456	0.0435	-0.0435	1.0000**	1.0000**	1.0000**	0.0886	-0.1124	-0.0723	-0.1124	-0.0723	-0.0723	-0.4767**	-0.0435	-0.0435	-0.1846	0.0303	-0.0435	-0.0435	-0.1547	0.2357	-0.0806	0.2697
**,* significant at 0.01 and 0.05 probability
[truncated: 32 more columns]
