# Supplementary material for: Characterization, validation, and cross-species transferability of EST-SSR markers developed from Lycoris aurea and their application in genetic evaluation of Lycoris species
Source: BMC Plant Biol. 2020 Nov 16;20:522. doi: 10.1186/s12870-020-02727-3 (PMC7670666; doi:10.1186/s12870-020-02727-3)
Supplement: Supplementary file 6 — Additional file 6: Table S6. Sequences of EST-SSRs validated in Lycoris species. [file 12870_2020_2727_MOESM6_ESM.xlsx]

## Sheet: LaES36,LaES53
EST-SSR	species	sequences
LaES36	L. aurea	GCCATAAGCACTTCATTCATCTCTCCCTCTCTCTATATCTCTTTCTCTGTCTAGATATCTCTCTCGTGCACGCTCTCTCTCTCTCTCATGGATGGATATCAGGAGCCCCCAAAGAACCTTTTATGCAGTGATGCACT
	L. sprengeri	GCCATAAGCACTTCATTCATCTCTCCCTCTCTCTATATCTTTTTCTCTCTCTAGATATCTCTCTCTTGCGCGCTCTCTCTCTCTCATGGATCGATATCAGGAGCCCCCAAAGAACCTTTTATGCAGTGATGC
	L. chinensis	AGTGCATCACTGCATAAAAGGTTCTTTGGGGGCTCCTGATATCCATCCATGAGAGAGAGAGAGAGCGCGCACGAGAGAGATATCTAGAGAGAGAAAGAGATATAGAGAGAGGGAGAGATGAATGAAGTGCTTATGGC
	L. anhuiensis	GCCATAAGCACTTCATTCATCTCTCCCTCTCTCTATATCTCTTTCTCTCTCTAGATATCTCTCTCGTGCGCGCTCTCTCTCTCTCTCTCATGGATGGATATCAGGAGCCCCCAAAGAACCTTTTATGCAGTGATGCACT
	L. radiata	GCCATAAGCACTTCATTCATCTCTGCACGCACTCTCTGTCTCTCTCTCTCTCTCATGGATCGATATCAGGAGCCCCCAAAGAACCTTTTATGCAGTGATGCACT
LaES53	L. aurea	AGGAGATTAGGATGGAGATGGGCGGACATGGGCATGGGCATCATCATCATCATCATCATGGAGGTGGGTGCTGCTCGGGGGAGGGAGCCAAGGTGGCGGGTGGTGCTTGAGGTATTACTATTAAGACTACTAGTTTTGTGTTTTCCATGTTGCT
	L. sprengeri	TGAGGAGATTAGGATGGAGATGGGCGGACATGGGCATGGGCATCATCATCATCATCATCATCATGGAGGTGGGTGCTGCTCGGGGGAGGGAGCCAAGGTGGCGGGTGGAGCTTGAGGTATTACTATTAAGACTACTAGTTTTGTGTTTTCCATGTTGCT
	L. chinensis	GAAGGAGATTAGGATGGAGATGGGCGGACATGGGCATGGGCATCATCATCATCATGGAGGTGGGTGCTGCTCGGGGGAGGGAGCCAAGGTGGCGGGTGGAGCTTGAGGTATTACTATTAAGACTACTAGTTTTGTGTTTTCCATGTG
	L. anhuiensis	TGAGGAGATTAGGATGGAGATGGGCGGACATGTGCATGGGCATCATCATCATCATGGAGGTGGGTGCTGCTCGGGGGAGGGAGCCAAGGTGGCGGGTGGAGCTTGAGGTATTACTATTAAGACTACTAGTTTTGTGTTTTCCATGTTGCT
	L. radiata	GAGGAGATTAGGATGGAGATGGGCGGACATGGGCATGGGCATCATCATCATCATCATCATCATGGAGGTGGGTGCTGCTCGGGGGAGGGAGCCAAGGTGGCGGGTGGAGCTTGAGGTATTACTATTAAGACTACTAGTTTTGTGTTTTCCATGTTGCT

## Sheet: L. aurea 
EST-SSR	Species	Sequence
LaES3	L.aurea	ATTCACAGTCATGGTGTGGTTTGGGTACGGTGAAAATGGAACCCCAACATTGCGATGCTTCGGTGTTTCTTCGGCAGCAGCAGCAGCAAAGAGCGCAGTTGCCGCAACAGATCAATCAGCAGAGCCTTCCAGTTAGACCAGTGCAAGT
LaES6	L.aurea	GATCTTATACGTCTCAACGCTCTTCCCCTTCTTCTTCTTCTTCTTCTTGTCGCCAGACGCCGCCGCGTCCTTTGAGGGGAGGCGCTTCCCAGCCTTGGGCTTCTTTCCGGCAGGGACCTTCTCCGCCTTCTTGCTCTCTGCCTTCT
LaES12	L.aurea	GCGAGTGTACTTGGGAGTAGAGAAGAAGAGAGTGGAGAGCAGAGAGAGAGTGAGAGTAGAAAGAAGAACAGAGAGATGAGAGAGAGAGAGCGAAAACAAAGCACAGAGAGAAAATTCAAAGATGGAGGACAATTCAGT
LaES20	L.aurea	AGAGAGAATCGACGATGATGAAGAAGAAGAAAACTCAGAATCAAAGCTCTTGTCCTCCACTTCTTCTTCTTCTTCTTCTTCTTCATAGTTTAATGGGCTTGTGACATTGGAAGGAGCTCTTGCTCTTGCCCTAGATTGAGATA
LaES29	L.aurea	ATAGTAAACCCTCCAAGATTGCCCTGCCATGAGAATAGAGTTGCAGATAGCCTTAGGAAAGAAAGAAAGAAAGAAAGAAACCCGAAACACCATTCTCATGCTCTAATGGCAAGAAGATAATTGAAAAGGGGACCTCTGACTTCAGGAACTTCCACCAATTTAAA
LaES31	L.aurea	TCATCGAACAAAAATCATCATCAGCAGCAGCGGGAGGAGGCTTCACTCCTCCTCCTCCTCCTCCTCTTCCTCTTGGTTGGGCTCTGTACACCATCTCAGCAGTGGAAAGAGATGGAGATGGAG
LaES41	L.aurea	TGAGTTGAGTTGAGTTGATGGAAGAGGAGGAGGAGGAGGAGAGACTTCATAGCATTGGACGCATCAACTTCGAGGAGAGACTTCATAGCACGCATCAACAATGGAGGTTTCAGCATCTA
LaES46	L. aurea	ATGGCAGAGAGAACACATTCATTCATTCCCCTGCTCGTCTAGTGCAGTGCAGTGCAGTGTCCAGTTTCTCATATAAGCACGCAGATCAATCATACCAGCGCCATGATCTTGTATATGAACCATATTTACTGATGCCAAGAAATCTGGT
LaES55	L.aurea	TGAATTCCACTCTCAGCAAATTCTCGCAAGATATCCTGATCCAATTCCGGTAAATGCAAATTCTGCAACATGTCGGGTTTCTCGCTAAAGCTGCTGCTGCTGCTTGATGAATTGTTGTTATTAGCAGCCACAGATTTAGAACTGTTGCTCCTACTGCC
LaES58	L.aurea	CCCCTATTCAACATCATCAACAATTGGTGGTGGTGGTGGTTGTTTTTGACGGGGAAAACCTCCACCTCCCCGAGACAAGTGTCTCCATGGTACACTACCGTTTTAATCACCCG

## Sheet: L. aurea and L. rddiata
EST-SSR	Species	Sequence
LaES13	L.aurea	GCTCCTCATTCTATCTCCTCCTTGACGCCGCCGCCGCCGCCGCCTCTGCAGGTGCAGGTACATATGCTTGAGTTCTAGTACATATAACATGCATTTAAAAAATATATATATATATTAAATATGTTATTTTTTTTCTAGTCAATTGGAGTGCTGAACTCAAGAAAGTACACCAACCG
	L. radiata	GCTCCTCATTCTATCTCCTCCTTGACGCCGCCGCCGCCTCTGCAGGTGCAGGTACAAATGCTTGAGTACTAGTACATATAACATGCATTTAAAAAAAATATATATATTTATTAAATATGCTATTTTTTTCTAGTCAATTGGAGTGCTGAACTCAAGAAAGTACACCAACCG
LaES18	L. aurea	TAGAAGAGCAGGAGCAAGTGATAAAGAAGAAGAAGAAGGTGCAGCACCAGCACGCAGTGTCAGTGGGCGGTGGAGAGGGGAAGAGGGGGAGGACGGTGCAGAACGTGCCGGTTGTGAATCTGGTGCAGGTGTTGGACGAGCTGGATGTGCATTTTCT
	L. radiata	TTAAGAAAATGCACATCCAGCTCGTCCAGCACCTGCACCAGATTCACAACTGGCACGTTCTGCGCCGTCCTCCCCCTCTTCCCCTCTCCACCGCCCACTGACACTGCGTGCTGATGCTGCACCTTCTTCTTCTTCTTTATCACTTGCTCCTGCTCTTCT
LaES22	L. aurea	ATAGTGATGGTGATGGTGATGGTGAGGTGGGTTTTGATGATTGGATCGCGAGAGGTGGGGGAGGGGTTAGCAGGAGGAGGAGGAGGGGGCGTAGGCAAGGTGTTCAATTGAATGCCGATGAGAAAGGGGATGACAATTTGAAT
	L. radiata	TTAGTGATGGTGATGGTGATGGTGAGGGTGAGGTGGGTTTTGATGATTGGATCGCGAGAGGTGGGGGAGGGGTCAGCAGGAGGAGGACTAGGGGGCGCAGGCAAGGTGTTCAATTGAATGCCGATGAGAAAGGGGATGACAATTGAAT
LaES25	L. aurea	CACTCTGAAAGCAACGACTAACAAAAGAAGAAAAGAAAAGAAAAGATAACGGTCCAAAAAACATGACTTTTTGTATGGTTATAAACAAATGGGATATTTAGCGGCTCTAAC
	L. radiata	CACTCTGAAAGCAACGACTAACAAAAGAAGAAAAGAAAAGAAAAGAAAACAGTCCAAAAAACATGACTTTTTGTATGGTTATAAACAAATGGGATATTTAGCGGCTCTAA
LaES26	L. aurea	CAGTTTCGGTTGTAGGAGAGCTACAATCACGAGATTGGGAGAAACATAATAATAATAATAGCAGATACGAGCATTTCCCCCTCGGAAAAAAAGAATCAAATTCTGCTAACTTTCTCTTGGATCCA
	L. radiata	CAGTTTCGGTTGTAGGAGAGCTACAATCACGAGATTGGGAGAAACATAATAATAATAATAGCAGATGCGAGCATTTCCCCCTCGGAAAAAAAGAATCAAATTCTGCTAACTTTCTCTTGGATCCA
LaES27	L. aurea	CGGACTGTCATCCTCAATTTCAGGGCGGCGGCGATGGTGGTGGTGGTGGCCTTCTAGGGGGAGGTGGATACCTCGCGACTCGAAGGCACCCTGAACTTGCTGTTTCAAGAAGGATTTG
	L. radiata	CGGACTGTCTCCTCAATTTCAGGGCGGCGGCGATGGTGGTGGTGGAGGCCTTCTGGGGGAGGTGGATACCTCCCGACTCGAAGGCACCCTGAACTTGCTGTTTCAAGAAGGATTTG
LaES34	L. aurea	CGGCGATTTTGTAGTTAGTATCGTCGGTTGATCCTTGGTTCATCAGATGATGAATCAGCTGCAATCATGGATAAATTGTAGTAAGTTATATATTTTGAAGATGTTGCACTCTCCACATATAGGGCAAGATGACATATCAAAAATGAACTTGGTGAGGTGTATTAATTTCATACCTCTTGGTCATGATGAAGTTGTTGTTGTTGTTGTAGAAACTCATGATTGAAGCGATGATTTGTGATAATATTGGATCCATGGAGTATTTGTGGGGTGTTAA
	L. radiata	CGGCGATTTTGTAGTTAGTATCGTCGGTTGATCCTTGGTTCATCAGATGATGTATCAGCTGCAATCATGGATAAATTGTAGTAAGTTATATATTTTGAAGATGTTGCACTCTTCACATATAGGGCAAGATGACATATCAAAAATGAACTTGGTGAGGTGTATTAATTTCATACCTGGTCATGATGCAGTTGTTGTTGTTGCTGTAGTAGAACCTCATGGTTGAAGTGATGATTTGTGATAATATTGGATCCATGGAGTATTTGTGGGGTGTAA
LaES49	L. aurea	AAATCTCAGGTCAAACAGATCCACAAACAAGATCTCGCCCCTGCACTTATGTGGTCCTATACAAGGAAGTTATTTATTTATTTTTAAATATATATATATATAGCGCTCTCCATATATAGTTCTGGAAAGCTTGGTTGA
	L. radiata	AATCTCAGGTCAAACAGATCCACAAACAAGATCTCGCCCCTGCCCTTATGTGGTACTATACAAGGAAGTTATTTATTTATTTTTAAATATATATATAGCGCTCACCATATATAGTTCTGGAAAGCTTGGTTTGA
